# Supplementary material for: Down regulated lncRNA MEG3 eliminates mycobacteria in macrophages via autophagy
Source: Sci Rep. 2016 Jan 13;6:19416. doi: 10.1038/srep19416 (PMC4725832; doi:10.1038/srep19416)
Supplement: Supplementary Dataset 1 [file srep19416-s1.xls]

## Sheet: Approach & legends
Down regulated lncRNA MEG3 eliminates mycobacteria in macrophages via autophagy
Kamlesh Pawar, Carlos Hanisch, Sergio Eliseo Palma Vera, Ralf Einspanier, Soroush Sharbati
										Legend of sheets of Supplementary data 1
										Sheets 1.x	Analysis of Cluster MEG3 & NEAT1
										Sheet 1.1	CLIPseq based interaction of NEAT1 and MEG3 with miRNAs obtained by StarBase analysis.
										Sheet 1.2	Lists of potential targets of miRNAs identified by TargetScan based CyTargetLinker analysis.
										Sheet 1.3	Intersection of targetlists of NEAT1 & MEG3 associated miRNA.
										Sheet 1.4	ClueGO analysis with intersecting targets.
											Follwing sheets provide ClueGO raw data:
										Sheet 1.4.1	Number of accumulated target genes in respective pathways. Total number of genes is given in the last column.
										Sheet 1.4.2	Data for Cytoscape network generation. The column 'Edge1-Edge' includes connected pathways. The other column calculated Kappa Scores.
										Sheet 1.4.3	ClueGO assaigns gene clusters to functional groups.
										Sheet 1.4.4	A matrix providing calculated kappa scores between identified pathways.
										Sheet 1.4.5	A table providing detailed information on identified pathways, number, lists and percentage of accumulated genes.
										Sheet 1.4.5	Basic parameters for ClueGO analysis.
										Sheets 2.x	Analysis of Cluster H19,GAS5 & PTENP1
										Sheet 2.1-2.4	Data on the analysis of the H19, GAS5, PTENP1 Cluster as it is presented for the cluster above
Figure 1: Flowchart shows a successive process for target list generation and pathway analysis.
Sheets of this file include data obtained after each step as shown in the flow chart.

## Sheet: 1.1 StarBase
List 1: NEAT1 associated miRNA								List 2: MEG3 associated miRNA
name	mirAccession	geneName	targetSites	bioComplex	clipReadNum	cancerNum		name	mirAccession	geneName	targetSites	bioComplex	clipReadNum	cancerNum
hsa-miR-379-5p	MIMAT0000733	NEAT1	1	1	1975	8		hsa-miR-7-5p	MIMAT0000252	MEG3	1	1	40	-1
hsa-let-7a-5p	MIMAT0000062	NEAT1	1	1	1975	6		hsa-miR-4782-3p	MIMAT0019945	MEG3	1	1	17	-1
hsa-let-7i-5p	MIMAT0000415	NEAT1	2	1	4721	6		hsa-miR-219a-5p	MIMAT0000276	MEG3	1	1	17	-1
hsa-miR-320d	MIMAT0006764	NEAT1	2	7	5	6		hsa-miR-361-5p	MIMAT0000703	MEG3	1	1	17	-1
hsa-miR-433-3p	MIMAT0001627	NEAT1	1	6	0	6
hsa-miR-370-3p	MIMAT0000722	NEAT1	2	8	4137	6
hsa-miR-539-5p	MIMAT0003163	NEAT1	1	2	92	6
hsa-miR-125a-3p	MIMAT0004602	NEAT1	1	1	8	6
hsa-miR-28-5p	MIMAT0000085	NEAT1	1	1	12	6
hsa-let-7f-5p	MIMAT0000067	NEAT1	2	1	4721	6
hsa-miR-98-5p	MIMAT0000096	NEAT1	2	1	4721	6
hsa-miR-503-5p	MIMAT0002874	NEAT1	1	6	0	6
hsa-miR-214-3p	MIMAT0000271	NEAT1	1	1	12	5
hsa-miR-129-5p	MIMAT0000242	NEAT1	1	1	5	5
hsa-let-7e-5p	MIMAT0000066	NEAT1	2	1	4721	5
hsa-miR-216a-5p	MIMAT0000273	NEAT1	1	1	8	5
hsa-let-7c-5p	MIMAT0000064	NEAT1	1	1	1975	5
hsa-let-7b-5p	MIMAT0000063	NEAT1	1	1	1975	5
hsa-let-7g-5p	MIMAT0000414	NEAT1	2	1	4721	5
hsa-miR-335-5p	MIMAT0000765	NEAT1	1	6	0	5
hsa-let-7d-5p	MIMAT0000065	NEAT1	1	1	1975	5
hsa-miR-505-3p	MIMAT0002876	NEAT1	1	4	0	5
hsa-miR-107	MIMAT0000104	NEAT1	1	6	0	4
hsa-miR-495-3p	MIMAT0002817	NEAT1	1	7	1977	4
hsa-miR-324-5p	MIMAT0000761	NEAT1	2	6	0	4
hsa-miR-124-3p	MIMAT0000422	NEAT1	2	9	4522	4
hsa-miR-320b	MIMAT0005792	NEAT1	2	7	5	3
hsa-miR-146b-5p	MIMAT0002809	NEAT1	1	6	0	3
hsa-miR-329-3p	MIMAT0001629	NEAT1	2	7	5	3
hsa-miR-543	MIMAT0004954	NEAT1	1	2	0	3
hsa-miR-154-5p	MIMAT0000452	NEAT1	1	3	5	3
hsa-miR-365a-3p	MIMAT0000710	NEAT1	1	8	6328	3
hsa-miR-193a-3p	MIMAT0000459	NEAT1	1	7	2892	3
hsa-miR-10a-5p	MIMAT0000253	NEAT1	1	4	36	3
hsa-miR-27a-3p	MIMAT0000084	NEAT1	1	7	1722	3
hsa-miR-181d-5p	MIMAT0002821	NEAT1	2	8	4562	3
hsa-miR-10b-5p	MIMAT0000254	NEAT1	1	4	36	3
hsa-miR-499a-5p	MIMAT0002870	NEAT1	1	9	30	3
hsa-miR-320a	MIMAT0000510	NEAT1	2	7	5	3
hsa-miR-204-5p	MIMAT0000265	NEAT1	2	7	4397	3
hsa-miR-27b-3p	MIMAT0000419	NEAT1	1	7	1722	3
hsa-miR-504-5p	MIMAT0002875	NEAT1	1	6	0	3
hsa-miR-9-5p	MIMAT0000441	NEAT1	1	6	0	2
hsa-miR-181b-5p	MIMAT0000257	NEAT1	2	8	4562	2
hsa-miR-194-5p	MIMAT0000460	NEAT1	1	6	0	2
hsa-miR-708-5p	MIMAT0004926	NEAT1	1	1	12	2
hsa-miR-34c-5p	MIMAT0000686	NEAT1	1	1	1975	2
hsa-miR-342-3p	MIMAT0000753	NEAT1	2	8	9220	2
hsa-miR-377-3p	MIMAT0000730	NEAT1	3	8	8670	2
hsa-miR-193b-3p	MIMAT0002819	NEAT1	1	7	2892	2
hsa-miR-181c-5p	MIMAT0000258	NEAT1	2	8	4562	2
hsa-miR-125a-5p	MIMAT0000443	NEAT1	1	6	0	2
hsa-miR-103a-3p	MIMAT0000101	NEAT1	1	6	0	2
hsa-miR-3619-5p	MIMAT0017999	NEAT1	1	1	12	2
hsa-miR-146a-5p	MIMAT0000449	NEAT1	1	6	0	2
hsa-miR-339-5p	MIMAT0000764	NEAT1	3	6	0	2
hsa-miR-590-3p	MIMAT0004801	NEAT1	1	7	5	2
hsa-miR-383-5p	MIMAT0000738	NEAT1	1	1	5	2
hsa-miR-506-3p	MIMAT0002878	NEAT1	2	9	4522	2
hsa-miR-34a-5p	MIMAT0000255	NEAT1	1	1	1975	1
hsa-miR-101-3p	MIMAT0000099	NEAT1	1	1	14	1
hsa-miR-181a-5p	MIMAT0000256	NEAT1	2	8	4562	1
hsa-miR-202-3p	MIMAT0002811	NEAT1	1	1	5	1
hsa-miR-211-5p	MIMAT0000268	NEAT1	2	7	4397	1
hsa-miR-22-3p	MIMAT0000077	NEAT1	1	1	5	1
hsa-miR-320c	MIMAT0005793	NEAT1	2	7	5	1
hsa-miR-371a-5p	MIMAT0004687	NEAT1	1	4	86	1
hsa-miR-3139	MIMAT0015007	NEAT1	1	1	12	1
hsa-miR-449a	MIMAT0001541	NEAT1	1	1	1975	1
hsa-miR-362-3p	MIMAT0004683	NEAT1	2	7	5	1
hsa-miR-761	MIMAT0010364	NEAT1	1	1	12	0
hsa-miR-425-5p	MIMAT0003393	NEAT1	1	8	6328	0
hsa-miR-449b-5p	MIMAT0003327	NEAT1	1	1	1975	0
hsa-miR-4500	MIMAT0019036	NEAT1	1	1	1975	-1
hsa-miR-3529-5p	MIMAT0019828	NEAT1	1	1	1975	-1
hsa-miR-4725-5p	MIMAT0019843	NEAT1	1	6	0	-1
hsa-miR-4319	MIMAT0016870	NEAT1	1	6	0	-1
hsa-miR-4429	MIMAT0018944	NEAT1	2	7	5	-1
hsa-miR-4262	MIMAT0016894	NEAT1	2	8	4562	-1
hsa-miR-4458	MIMAT0018980	NEAT1	1	1	1975	-1

## Sheet: 1.2 CyTargetLinker
List 1: Targets of NEAT1 associated miRNA											List 2: Targets of MEG3 associated miRNA
SUID	biologicalType	ctl.nodeType	ctl.type	ensembl	label	name	selected	shared name			SUID	biologicalType	ctl.nodeType	ctl.type	ensembl	label	name	selected	shared name
6470	gene	TARGET	step 1	ENSG00000000003	TSPAN6	TSPAN6	false	ENSG00000000003			56772	gene	TARGET	step 1	ENSG00000001461	NIPAL3	NIPAL3	false	ENSG00000001461
3370	gene	TARGET	step 1	ENSG00000000457	SCYL3	SCYL3	false	ENSG00000000457			56441	gene	TARGET	step 1	ENSG00000004799	PDK4	PDK4	false	ENSG00000004799
6024	gene	TARGET	step 1	ENSG00000001036	FUCA2	FUCA2	false	ENSG00000001036			56620	gene	TARGET	step 1	ENSG00000005339	CREBBP	CREBBP	false	ENSG00000005339
7233	gene	TARGET	step 1	ENSG00000001084	GCLC	GCLC	false	ENSG00000001084			56424	gene	TARGET	step 1	ENSG00000005379	BZRAP1	BZRAP1	false	ENSG00000005379
629	gene	TARGET	step 1	ENSG00000001167	NFYA	NFYA	false	ENSG00000001167			56589	gene	TARGET	step 1	ENSG00000005436	C2orf3	C2orf3	false	ENSG00000005436
5333	gene	TARGET	step 1	ENSG00000001461	NIPAL3	NIPAL3	false	ENSG00000001461			55957	gene	TARGET	step 1	ENSG00000006042	TMEM98	TMEM98	false	ENSG00000006042
7111	gene	TARGET	step 1	ENSG00000001561	ENPP4	ENPP4	false	ENSG00000001561			56321	gene	TARGET	step 1	ENSG00000006432	MAP3K9	MAP3K9	false	ENSG00000006432
219	gene	TARGET	step 1	ENSG00000001617	SEMA3F	SEMA3F	false	ENSG00000001617			56318	gene	TARGET	step 1	ENSG00000006459	JHDM1D	JHDM1D	false	ENSG00000006459
1163	gene	TARGET	step 1	ENSG00000001626	CFTR	CFTR	false	ENSG00000001626			56904	gene	TARGET	step 1	ENSG00000007372	PAX6	PAX6	false	ENSG00000007372
2104	gene	TARGET	step 1	ENSG00000001629	ANKIB1	ANKIB1	false	ENSG00000001629			56218	gene	TARGET	step 1	ENSG00000008196	TFAP2B	TFAP2B	false	ENSG00000008196
7367	gene	TARGET	step 1	ENSG00000001630	CYP51A1	CYP51A1	false	ENSG00000001630			56412	gene	TARGET	step 1	ENSG00000008256	CYTH3	CYTH3	false	ENSG00000008256
4055	gene	TARGET	step 1	ENSG00000001631	KRIT1	KRIT1	false	ENSG00000001631			56440	gene	TARGET	step 1	ENSG00000008294	SPAG9	SPAG9	false	ENSG00000008294
3129	gene	TARGET	step 1	ENSG00000002745	WNT16	WNT16	false	ENSG00000002745			56447	gene	TARGET	step 1	ENSG00000008441	NFIX	NFIX	false	ENSG00000008441
6446	gene	TARGET	step 1	ENSG00000002746	HECW1	HECW1	false	ENSG00000002746			56268	gene	TARGET	step 1	ENSG00000010404	IDS	IDS	false	ENSG00000010404
5147	gene	TARGET	step 1	ENSG00000002834	LASP1	LASP1	false	ENSG00000002834			56264	gene	TARGET	step 1	ENSG00000011114	BTBD7	BTBD7	false	ENSG00000011114
1256	gene	TARGET	step 1	ENSG00000002919	SNX11	SNX11	false	ENSG00000002919			56627	gene	TARGET	step 1	ENSG00000012048	BRCA1	BRCA1	false	ENSG00000012048
6537	gene	TARGET	step 1	ENSG00000003056	M6PR	M6PR	false	ENSG00000003056			56510	gene	TARGET	step 1	ENSG00000012232	EXTL3	EXTL3	false	ENSG00000012232
5838	gene	TARGET	step 1	ENSG00000003137	CYP26B1	CYP26B1	false	ENSG00000003137			56710	gene	TARGET	step 1	ENSG00000013375	PGM3	PGM3	false	ENSG00000013375
6631	gene	TARGET	step 1	ENSG00000003147	ICA1	ICA1	false	ENSG00000003147			56618	gene	TARGET	step 1	ENSG00000015676	NUDCD3	NUDCD3	false	ENSG00000015676
7893	gene	TARGET	step 1	ENSG00000003393	ALS2	ALS2	false	ENSG00000003393			56118	gene	TARGET	step 1	ENSG00000016082	ISL1	ISL1	false	ENSG00000016082
5335	gene	TARGET	step 1	ENSG00000003400	CASP10	CASP10	false	ENSG00000003400			56367	gene	TARGET	step 1	ENSG00000017427	IGF1	IGF1	false	ENSG00000017427
6991	gene	TARGET	step 1	ENSG00000003402	CFLAR	CFLAR	false	ENSG00000003402			56156	gene	TARGET	step 1	ENSG00000018510	AGPS	AGPS	false	ENSG00000018510
7589	gene	TARGET	step 1	ENSG00000003436	TFPI	TFPI	false	ENSG00000003436			56565	gene	TARGET	step 1	ENSG00000019995	ZRANB1	ZRANB1	false	ENSG00000019995
2569	gene	TARGET	step 1	ENSG00000003987	MTMR7	MTMR7	false	ENSG00000003987			56812	gene	TARGET	step 1	ENSG00000020181	GPR124	GPR124	false	ENSG00000020181
2439	gene	TARGET	step 1	ENSG00000003989	SLC7A2	SLC7A2	false	ENSG00000003989			56760	gene	TARGET	step 1	ENSG00000021762	OSBPL5	OSBPL5	false	ENSG00000021762
1285	gene	TARGET	step 1	ENSG00000004139	SARM1	SARM1	false	ENSG00000004139			56191	gene	TARGET	step 1	ENSG00000022355	GABRA1	GABRA1	false	ENSG00000022355
2893	gene	TARGET	step 1	ENSG00000004399	PLXND1	PLXND1	false	ENSG00000004399			56149	gene	TARGET	step 1	ENSG00000024862	CCDC28A	CCDC28A	false	ENSG00000024862
4906	gene	TARGET	step 1	ENSG00000004455	AK2	AK2	false	ENSG00000004455			56716	gene	TARGET	step 1	ENSG00000025800	KPNA6	KPNA6	false	ENSG00000025800
5854	gene	TARGET	step 1	ENSG00000004478	FKBP4	FKBP4	false	ENSG00000004478			56613	gene	TARGET	step 1	ENSG00000029534	ANK1	ANK1	false	ENSG00000029534
6098	gene	TARGET	step 1	ENSG00000004487	KDM1A	KDM1A	false	ENSG00000004487			56824	gene	TARGET	step 1	ENSG00000032219	ARID4A	ARID4A	false	ENSG00000032219
4981	gene	TARGET	step 1	ENSG00000004660	CAMKK1	CAMKK1	false	ENSG00000004660			56562	gene	TARGET	step 1	ENSG00000034063	UHRF1	UHRF1	false	ENSG00000034063
6197	gene	TARGET	step 1	ENSG00000004799	PDK4	PDK4	false	ENSG00000004799			56707	gene	TARGET	step 1	ENSG00000035403	VCL	VCL	false	ENSG00000035403
2875	gene	TARGET	step 1	ENSG00000004848	ARX	ARX	false	ENSG00000004848			56244	gene	TARGET	step 1	ENSG00000037749	MFAP3	MFAP3	false	ENSG00000037749
2871	gene	TARGET	step 1	ENSG00000004866	ST7	ST7	false	ENSG00000004866			56207	gene	TARGET	step 1	ENSG00000044524	EPHA3	EPHA3	false	ENSG00000044524
6607	gene	TARGET	step 1	ENSG00000004897	CDC27	CDC27	false	ENSG00000004897			56759	gene	TARGET	step 1	ENSG00000047849	MAP4	MAP4	false	ENSG00000047849
6209	gene	TARGET	step 1	ENSG00000004939	SLC4A1	SLC4A1	false	ENSG00000004939			56755	gene	TARGET	step 1	ENSG00000048405	ZNF800	ZNF800	false	ENSG00000048405
1536	gene	TARGET	step 1	ENSG00000004948	CALCR	CALCR	false	ENSG00000004948			56763	gene	TARGET	step 1	ENSG00000048540	LMO3	LMO3	false	ENSG00000048540
6932	gene	TARGET	step 1	ENSG00000004975	DVL2	DVL2	false	ENSG00000004975			56645	gene	TARGET	step 1	ENSG00000048740	CELF2	CELF2	false	ENSG00000048740
1345	gene	TARGET	step 1	ENSG00000005001	PRSS22	PRSS22	false	ENSG00000005001			56525	gene	TARGET	step 1	ENSG00000051009	FAM160A2	FAM160A2	false	ENSG00000051009
3758	gene	TARGET	step 1	ENSG00000005007	UPF1	UPF1	false	ENSG00000005007			56764	gene	TARGET	step 1	ENSG00000053254	FOXN3	FOXN3	false	ENSG00000053254
3766	gene	TARGET	step 1	ENSG00000005020	SKAP2	SKAP2	false	ENSG00000005020			56877	gene	TARGET	step 1	ENSG00000053524	MCF2L2	MCF2L2	false	ENSG00000053524
1368	gene	TARGET	step 1	ENSG00000005073	HOXA11	HOXA11	false	ENSG00000005073			56449	gene	TARGET	step 1	ENSG00000054523	KIF1B	KIF1B	false	ENSG00000054523
5812	gene	TARGET	step 1	ENSG00000005100	DHX33	DHX33	false	ENSG00000005100			56444	gene	TARGET	step 1	ENSG00000054654	SYNE2	SYNE2	false	ENSG00000054654
2430	gene	TARGET	step 1	ENSG00000005108	THSD7A	THSD7A	false	ENSG00000005108			56125	gene	TARGET	step 1	ENSG00000055208	TAB2	TAB2	false	ENSG00000055208
7583	gene	TARGET	step 1	ENSG00000005175	RPAP3	RPAP3	false	ENSG00000005175			56288	gene	TARGET	step 1	ENSG00000057019	DCBLD2	DCBLD2	false	ENSG00000057019
824	gene	TARGET	step 1	ENSG00000005238	KIAA1539	KIAA1539	false	ENSG00000005238			56184	gene	TARGET	step 1	ENSG00000057294	PKP2	PKP2	false	ENSG00000057294
7179	gene	TARGET	step 1	ENSG00000005302	MSL3	MSL3	false	ENSG00000005302			56018	gene	TARGET	step 1	ENSG00000060656	PTPRU	PTPRU	false	ENSG00000060656
2878	gene	TARGET	step 1	ENSG00000005339	CREBBP	CREBBP	false	ENSG00000005339			56610	gene	TARGET	step 1	ENSG00000061918	GUCY1B3	GUCY1B3	false	ENSG00000061918
5970	gene	TARGET	step 1	ENSG00000005379	BZRAP1	BZRAP1	false	ENSG00000005379			56869	gene	TARGET	step 1	ENSG00000061938	TNK2	TNK2	false	ENSG00000061938
7240	gene	TARGET	step 1	ENSG00000005483	MLL5	MLL5	false	ENSG00000005483			56637	gene	TARGET	step 1	ENSG00000062038	CDH3	CDH3	false	ENSG00000062038
919	gene	TARGET	step 1	ENSG00000005513	SOX8	SOX8	false	ENSG00000005513			56003	gene	TARGET	step 1	ENSG00000062650	WAPAL	WAPAL	false	ENSG00000062650
4366	gene	TARGET	step 1	ENSG00000005810	MYCBP2	MYCBP2	false	ENSG00000005810			56055	gene	TARGET	step 1	ENSG00000062725	APPBP2	APPBP2	false	ENSG00000062725
7074	gene	TARGET	step 1	ENSG00000005812	FBXL3	FBXL3	false	ENSG00000005812			56192	gene	TARGET	step 1	ENSG00000063169	GLTSCR1	GLTSCR1	false	ENSG00000063169
4744	gene	TARGET	step 1	ENSG00000005884	ITGA3	ITGA3	false	ENSG00000005884			56750	gene	TARGET	step 1	ENSG00000064393	HIPK2	HIPK2	false	ENSG00000064393
4360	gene	TARGET	step 1	ENSG00000005889	ZFX	ZFX	false	ENSG00000005889			56233	gene	TARGET	step 1	ENSG00000064419	TNPO3	TNPO3	false	ENSG00000064419
3698	gene	TARGET	step 1	ENSG00000005893	LAMP2	LAMP2	false	ENSG00000005893			56739	gene	TARGET	step 1	ENSG00000064651	SLC12A2	SLC12A2	false	ENSG00000064651
804	gene	TARGET	step 1	ENSG00000005981	ASB4	ASB4	false	ENSG00000005981			56717	gene	TARGET	step 1	ENSG00000064655	EYA2	EYA2	false	ENSG00000064655
3578	gene	TARGET	step 1	ENSG00000006007	GDE1	GDE1	false	ENSG00000006007			56535	gene	TARGET	step 1	ENSG00000064787	BCAS1	BCAS1	false	ENSG00000064787
7562	gene	TARGET	step 1	ENSG00000006025	OSBPL7	OSBPL7	false	ENSG00000006025			56553	gene	TARGET	step 1	ENSG00000064989	CALCRL	CALCRL	false	ENSG00000064989
6184	gene	TARGET	step 1	ENSG00000006047	YBX2	YBX2	false	ENSG00000006047			56585	gene	TARGET	step 1	ENSG00000065413	ANKRD44	ANKRD44	false	ENSG00000065413
4602	gene	TARGET	step 1	ENSG00000006062	MAP3K14	MAP3K14	false	ENSG00000006062			56584	gene	TARGET	step 1	ENSG00000065613	SLK	SLK	false	ENSG00000065613
2922	gene	TARGET	step 1	ENSG00000006075	CCL3	CCL3	false	ENSG00000006075			56496	gene	TARGET	step 1	ENSG00000065809	FAM107B	FAM107B	false	ENSG00000065809
4088	gene	TARGET	step 1	ENSG00000006114	SYNRG	SYNRG	false	ENSG00000006114			56614	gene	TARGET	step 1	ENSG00000065883	CDK13	CDK13	false	ENSG00000065883
5081	gene	TARGET	step 1	ENSG00000006116	CACNG3	CACNG3	false	ENSG00000006116			56538	gene	TARGET	step 1	ENSG00000065989	PDE4A	PDE4A	false	ENSG00000065989
5860	gene	TARGET	step 1	ENSG00000006125	AP2B1	AP2B1	false	ENSG00000006125			56120	gene	TARGET	step 1	ENSG00000066084	DIP2B	DIP2B	false	ENSG00000066084
6979	gene	TARGET	step 1	ENSG00000006194	ZNF263	ZNF263	false	ENSG00000006194			56870	gene	TARGET	step 1	ENSG00000066117	SMARCD1	SMARCD1	false	ENSG00000066117
3490	gene	TARGET	step 1	ENSG00000006210	CX3CL1	CX3CL1	false	ENSG00000006210			56056	gene	TARGET	step 1	ENSG00000068366	ACSL4	ACSL4	false	ENSG00000068366
5873	gene	TARGET	step 1	ENSG00000006377	DLX6	DLX6	false	ENSG00000006377			56820	gene	TARGET	step 1	ENSG00000068697	LAPTM4A	LAPTM4A	false	ENSG00000068697
3253	gene	TARGET	step 1	ENSG00000006432	MAP3K9	MAP3K9	false	ENSG00000006432			56879	gene	TARGET	step 1	ENSG00000069667	RORA	RORA	false	ENSG00000069667
3246	gene	TARGET	step 1	ENSG00000006451	RALA	RALA	false	ENSG00000006451			56066	gene	TARGET	step 1	ENSG00000070018	LRP6	LRP6	false	ENSG00000070018
281	gene	TARGET	step 1	ENSG00000006459	JHDM1D	JHDM1D	false	ENSG00000006459			56159	gene	TARGET	step 1	ENSG00000070087	PFN2	PFN2	false	ENSG00000070087
1339	gene	TARGET	step 1	ENSG00000006468	ETV1	ETV1	false	ENSG00000006468			56720	gene	TARGET	step 1	ENSG00000070366	SMG6	SMG6	false	ENSG00000070366
4700	gene	TARGET	step 1	ENSG00000006576	PHTF2	PHTF2	false	ENSG00000006576			56840	gene	TARGET	step 1	ENSG00000070367	EXOC5	EXOC5	false	ENSG00000070367
4767	gene	TARGET	step 1	ENSG00000006740	ARHGAP44	ARHGAP44	false	ENSG00000006740			56682	gene	TARGET	step 1	ENSG00000070610	GBA2	GBA2	false	ENSG00000070610
6590	gene	TARGET	step 1	ENSG00000006744	ELAC2	ELAC2	false	ENSG00000006744			56744	gene	TARGET	step 1	ENSG00000070614	NDST1	NDST1	false	ENSG00000070614
3432	gene	TARGET	step 1	ENSG00000006831	ADIPOR2	ADIPOR2	false	ENSG00000006831			56902	gene	TARGET	step 1	ENSG00000071073	MGAT4A	MGAT4A	false	ENSG00000071073
7543	gene	TARGET	step 1	ENSG00000006837	CDKL3	CDKL3	false	ENSG00000006837			56065	gene	TARGET	step 1	ENSG00000071626	DAZAP1	DAZAP1	false	ENSG00000071626
7016	gene	TARGET	step 1	ENSG00000007047	MARK4	MARK4	false	ENSG00000007047			55979	gene	TARGET	step 1	ENSG00000072071	LPHN1	LPHN1	false	ENSG00000072071
2658	gene	TARGET	step 1	ENSG00000007168	PAFAH1B1	PAFAH1B1	false	ENSG00000007168			56202	gene	TARGET	step 1	ENSG00000072274	TFRC	TFRC	false	ENSG00000072274
1630	gene	TARGET	step 1	ENSG00000007237	GAS7	GAS7	false	ENSG00000007237			56868	gene	TARGET	step 1	ENSG00000072364	AFF4	AFF4	false	ENSG00000072364
6700	gene	TARGET	step 1	ENSG00000007341	ST7L	ST7L	false	ENSG00000007341			56473	gene	TARGET	step 1	ENSG00000072501	SMC1A	SMC1A	false	ENSG00000072501
4311	gene	TARGET	step 1	ENSG00000007372	PAX6	PAX6	false	ENSG00000007372			56792	gene	TARGET	step 1	ENSG00000072657	TRHDE	TRHDE	false	ENSG00000072657
5952	gene	TARGET	step 1	ENSG00000007384	RHBDF1	RHBDF1	false	ENSG00000007384			56038	gene	TARGET	step 1	ENSG00000073150	PANX2	PANX2	false	ENSG00000073150
930	gene	TARGET	step 1	ENSG00000007402	CACNA2D2	CACNA2D2	false	ENSG00000007402			56315	gene	TARGET	step 1	ENSG00000073670	ADAM11	ADAM11	false	ENSG00000073670
6893	gene	TARGET	step 1	ENSG00000007516	BAIAP3	BAIAP3	false	ENSG00000007516			56866	gene	TARGET	step 1	ENSG00000073803	MAP3K13	MAP3K13	false	ENSG00000073803
2250	gene	TARGET	step 1	ENSG00000007545	CRAMP1L	CRAMP1L	false	ENSG00000007545			56465	gene	TARGET	step 1	ENSG00000074054	CLASP1	CLASP1	false	ENSG00000074054
1673	gene	TARGET	step 1	ENSG00000007866	TEAD3	TEAD3	false	ENSG00000007866			56085	gene	TARGET	step 1	ENSG00000074211	PPP2R2C	PPP2R2C	false	ENSG00000074211
6761	gene	TARGET	step 1	ENSG00000007908	SELE	SELE	false	ENSG00000007908			55965	gene	TARGET	step 1	ENSG00000075340	ADD2	ADD2	false	ENSG00000075340
3156	gene	TARGET	step 1	ENSG00000007944	MYLIP	MYLIP	false	ENSG00000007944			56634	gene	TARGET	step 1	ENSG00000075790	BCAP29	BCAP29	false	ENSG00000075790
6043	gene	TARGET	step 1	ENSG00000007952	NOX1	NOX1	false	ENSG00000007952			56002	gene	TARGET	step 1	ENSG00000075891	PAX2	PAX2	false	ENSG00000075891
428	gene	TARGET	step 1	ENSG00000007968	E2F2	E2F2	false	ENSG00000007968			56602	gene	TARGET	step 1	ENSG00000076685	NT5C2	NT5C2	false	ENSG00000076685
7241	gene	TARGET	step 1	ENSG00000008056	SYN1	SYN1	false	ENSG00000008056			56334	gene	TARGET	step 1	ENSG00000077274	CAPN6	CAPN6	false	ENSG00000077274
4193	gene	TARGET	step 1	ENSG00000008083	JARID2	JARID2	false	ENSG00000008083			56779	gene	TARGET	step 1	ENSG00000077684	PHF17	PHF17	false	ENSG00000077684
778	gene	TARGET	step 1	ENSG00000008196	TFAP2B	TFAP2B	false	ENSG00000008196			56865	gene	TARGET	step 1	ENSG00000078018	MAP2	MAP2	false	ENSG00000078018
1022	gene	TARGET	step 1	ENSG00000008256	CYTH3	CYTH3	false	ENSG00000008256			56924	gene	TARGET	step 1	ENSG00000078114	NEBL	NEBL	false	ENSG00000078114
1567	gene	TARGET	step 1	ENSG00000008277	ADAM22	ADAM22	false	ENSG00000008277			56785	gene	TARGET	step 1	ENSG00000078140	UBE2K	UBE2K	false	ENSG00000078140
7130	gene	TARGET	step 1	ENSG00000008282	SYPL1	SYPL1	false	ENSG00000008282			56729	gene	TARGET	step 1	ENSG00000078295	ADCY2	ADCY2	false	ENSG00000078295
2564	gene	TARGET	step 1	ENSG00000008294	SPAG9	SPAG9	false	ENSG00000008294			56231	gene	TARGET	step 1	ENSG00000078304	PPP2R5C	PPP2R5C	false	ENSG00000078304
4050	gene	TARGET	step 1	ENSG00000008300	CELSR3	CELSR3	false	ENSG00000008300			56852	gene	TARGET	step 1	ENSG00000078328	RBFOX1	RBFOX1	false	ENSG00000078328
2862	gene	TARGET	step 1	ENSG00000008311	AASS	AASS	false	ENSG00000008311			56688	gene	TARGET	step 1	ENSG00000078699	CBFA2T2	CBFA2T2	false	ENSG00000078699
2865	gene	TARGET	step 1	ENSG00000008323	PLEKHG6	PLEKHG6	false	ENSG00000008323			56126	gene	TARGET	step 1	ENSG00000078747	ITCH	ITCH	false	ENSG00000078747
3350	gene	TARGET	step 1	ENSG00000008441	NFIX	NFIX	false	ENSG00000008441			56213	gene	TARGET	step 1	ENSG00000079215	SLC1A3	SLC1A3	false	ENSG00000079215
912	gene	TARGET	step 1	ENSG00000008513	ST3GAL1	ST3GAL1	false	ENSG00000008513			56745	gene	TARGET	step 1	ENSG00000079277	MKNK1	MKNK1	false	ENSG00000079277
1846	gene	TARGET	step 1	ENSG00000008710	PKD1	PKD1	false	ENSG00000008710			56293	gene	TARGET	step 1	ENSG00000079841	RIMS1	RIMS1	false	ENSG00000079841
5629	gene	TARGET	step 1	ENSG00000008735	MAPK8IP2	MAPK8IP2	false	ENSG00000008735			56846	gene	TARGET	step 1	ENSG00000080493	SLC4A4	SLC4A4	false	ENSG00000080493
1063	gene	TARGET	step 1	ENSG00000008853	RHOBTB2	RHOBTB2	false	ENSG00000008853			56564	gene	TARGET	step 1	ENSG00000080815	PSEN1	PSEN1	false	ENSG00000080815
2824	gene	TARGET	step 1	ENSG00000008952	SEC62	SEC62	false	ENSG00000008952			56736	gene	TARGET	step 1	ENSG00000080819	CPOX	CPOX	false	ENSG00000080819
1604	gene	TARGET	step 1	ENSG00000009307	CSDE1	CSDE1	false	ENSG00000009307			56733	gene	TARGET	step 1	ENSG00000080824	HSP90AA1	HSP90AA1	false	ENSG00000080824
3900	gene	TARGET	step 1	ENSG00000009335	UBE3C	UBE3C	false	ENSG00000009335			56689	gene	TARGET	step 1	ENSG00000081019	RSBN1	RSBN1	false	ENSG00000081019
5541	gene	TARGET	step 1	ENSG00000009413	REV3L	REV3L	false	ENSG00000009413			56316	gene	TARGET	step 1	ENSG00000081177	EXD2	EXD2	false	ENSG00000081177
2293	gene	TARGET	step 1	ENSG00000009694	ODZ1	ODZ1	false	ENSG00000009694			56674	gene	TARGET	step 1	ENSG00000081377	CDC14B	CDC14B	false	ENSG00000081377
5585	gene	TARGET	step 1	ENSG00000009709	PAX7	PAX7	false	ENSG00000009709			56721	gene	TARGET	step 1	ENSG00000082213	C5orf22	C5orf22	false	ENSG00000082213
3311	gene	TARGET	step 1	ENSG00000009780	FAM76A	FAM76A	false	ENSG00000009780			56722	gene	TARGET	step 1	ENSG00000082258	CCNT2	CCNT2	false	ENSG00000082258
6802	gene	TARGET	step 1	ENSG00000009830	POMT2	POMT2	false	ENSG00000009830			56452	gene	TARGET	step 1	ENSG00000082701	GSK3B	GSK3B	false	ENSG00000082701
5018	gene	TARGET	step 1	ENSG00000010017	RANBP9	RANBP9	false	ENSG00000010017			56725	gene	TARGET	step 1	ENSG00000083290	ULK2	ULK2	false	ENSG00000083290
4512	gene	TARGET	step 1	ENSG00000010244	ZNF207	ZNF207	false	ENSG00000010244			56748	gene	TARGET	step 1	ENSG00000083750	RRAGB	RRAGB	false	ENSG00000083750
605	gene	TARGET	step 1	ENSG00000010270	STARD3NL	STARD3NL	false	ENSG00000010270			56649	gene	TARGET	step 1	ENSG00000084093	REST	REST	false	ENSG00000084093
5144	gene	TARGET	step 1	ENSG00000010295	IFFO1	IFFO1	false	ENSG00000010295			56429	gene	TARGET	step 1	ENSG00000084676	NCOA1	NCOA1	false	ENSG00000084676
5311	gene	TARGET	step 1	ENSG00000010319	SEMA3G	SEMA3G	false	ENSG00000010319			56075	gene	TARGET	step 1	ENSG00000085185	BCORL1	BCORL1	false	ENSG00000085185
6865	gene	TARGET	step 1	ENSG00000010322	NISCH	NISCH	false	ENSG00000010322			56087	gene	TARGET	step 1	ENSG00000085276	MECOM	MECOM	false	ENSG00000085276
1934	gene	TARGET	step 1	ENSG00000010361	FUZ	FUZ	false	ENSG00000010361			56105	gene	TARGET	step 1	ENSG00000085433	WDR47	WDR47	false	ENSG00000085433
1251	gene	TARGET	step 1	ENSG00000010539	ZNF200	ZNF200	false	ENSG00000010539			56359	gene	TARGET	step 1	ENSG00000086200	IPO11	IPO11	false	ENSG00000086200
1384	gene	TARGET	step 1	ENSG00000010610	CD4	CD4	false	ENSG00000010610			56361	gene	TARGET	step 1	ENSG00000086232	EIF2AK1	EIF2AK1	false	ENSG00000086232
1133	gene	TARGET	step 1	ENSG00000010671	BTK	BTK	false	ENSG00000010671			56397	gene	TARGET	step 1	ENSG00000086544	ITPKC	ITPKC	false	ENSG00000086544
7703	gene	TARGET	step 1	ENSG00000010803	SCMH1	SCMH1	false	ENSG00000010803			56549	gene	TARGET	step 1	ENSG00000088766	CRLS1	CRLS1	false	ENSG00000088766
7192	gene	TARGET	step 1	ENSG00000010810	FYN	FYN	false	ENSG00000010810			56518	gene	TARGET	step 1	ENSG00000088812	ATRN	ATRN	false	ENSG00000088812
3665	gene	TARGET	step 1	ENSG00000010818	HIVEP2	HIVEP2	false	ENSG00000010818			56517	gene	TARGET	step 1	ENSG00000088899	ProSAPiP1	ProSAPiP1	false	ENSG00000088899
4257	gene	TARGET	step 1	ENSG00000011007	TCEB3	TCEB3	false	ENSG00000011007			56883	gene	TARGET	step 1	ENSG00000089177	KIF16B	KIF16B	false	ENSG00000089177
1085	gene	TARGET	step 1	ENSG00000011009	LYPLA2	LYPLA2	false	ENSG00000011009			56407	gene	TARGET	step 1	ENSG00000090863	GLG1	GLG1	false	ENSG00000090863
5061	gene	TARGET	step 1	ENSG00000011021	CLCN6	CLCN6	false	ENSG00000011021			56436	gene	TARGET	step 1	ENSG00000090905	TNRC6A	TNRC6A	false	ENSG00000090905
2049	gene	TARGET	step 1	ENSG00000011105	TSPAN9	TSPAN9	false	ENSG00000011105			55929	gene	TARGET	step 1	ENSG00000090975	PITPNM2	PITPNM2	false	ENSG00000090975
2321	gene	TARGET	step 1	ENSG00000011114	BTBD7	BTBD7	false	ENSG00000011114			56591	gene	TARGET	step 1	ENSG00000091831	ESR1	ESR1	false	ENSG00000091831
5906	gene	TARGET	step 1	ENSG00000011132	APBA3	APBA3	false	ENSG00000011132			56678	gene	TARGET	step 1	ENSG00000092847	EIF2C1	EIF2C1	false	ENSG00000092847
3562	gene	TARGET	step 1	ENSG00000011198	ABHD5	ABHD5	false	ENSG00000011198			56684	gene	TARGET	step 1	ENSG00000092964	DPYSL2	DPYSL2	false	ENSG00000092964
1184	gene	TARGET	step 1	ENSG00000011258	MBTD1	MBTD1	false	ENSG00000011258			56563	gene	TARGET	step 1	ENSG00000092969	TGFB2	TGFB2	false	ENSG00000092969
5928	gene	TARGET	step 1	ENSG00000011275	RNF216	RNF216	false	ENSG00000011275			56850	gene	TARGET	step 1	ENSG00000095139	ARCN1	ARCN1	false	ENSG00000095139
6795	gene	TARGET	step 1	ENSG00000011295	TTC19	TTC19	false	ENSG00000011295			55976	gene	TARGET	step 1	ENSG00000095539	SEMA4G	SEMA4G	false	ENSG00000095539
1824	gene	TARGET	step 1	ENSG00000011304	PTBP1	PTBP1	false	ENSG00000011304			56776	gene	TARGET	step 1	ENSG00000097033	SH3GLB1	SH3GLB1	false	ENSG00000097033
5090	gene	TARGET	step 1	ENSG00000011332	DPF1	DPF1	false	ENSG00000011332			56220	gene	TARGET	step 1	ENSG00000099250	NRP1	NRP1	false	ENSG00000099250
2890	gene	TARGET	step 1	ENSG00000011347	SYT7	SYT7	false	ENSG00000011347			56647	gene	TARGET	step 1	ENSG00000099364	FBXL19	FBXL19	false	ENSG00000099364
1112	gene	TARGET	step 1	ENSG00000011405	PIK3C2A	PIK3C2A	false	ENSG00000011405			56128	gene	TARGET	step 1	ENSG00000099617	EFNA2	EFNA2	false	ENSG00000099617
6794	gene	TARGET	step 1	ENSG00000011422	PLAUR	PLAUR	false	ENSG00000011422			56809	gene	TARGET	step 1	ENSG00000099715	PCDH11X	PCDH11X	false	ENSG00000099715
6963	gene	TARGET	step 1	ENSG00000011426	ANLN	ANLN	false	ENSG00000011426			56102	gene	TARGET	step 1	ENSG00000099875	MKNK2	MKNK2	false	ENSG00000099875
4614	gene	TARGET	step 1	ENSG00000011451	WIZ	WIZ	false	ENSG00000011451			56154	gene	TARGET	step 1	ENSG00000099954	CECR2	CECR2	false	ENSG00000099954
4181	gene	TARGET	step 1	ENSG00000011454	RABGAP1	RABGAP1	false	ENSG00000011454			56040	gene	TARGET	step 1	ENSG00000100003	SEC14L2	SEC14L2	false	ENSG00000100003
2732	gene	TARGET	step 1	ENSG00000011485	PPP5C	PPP5C	false	ENSG00000011485			56072	gene	TARGET	step 1	ENSG00000100060	MFNG	MFNG	false	ENSG00000100060
203	gene	TARGET	step 1	ENSG00000011523	CEP68	CEP68	false	ENSG00000011523			56286	gene	TARGET	step 1	ENSG00000100226	GTPBP1	GTPBP1	false	ENSG00000100226
1026	gene	TARGET	step 1	ENSG00000011566	MAP4K3	MAP4K3	false	ENSG00000011566			56027	gene	TARGET	step 1	ENSG00000100330	MTMR3	MTMR3	false	ENSG00000100330
1139	gene	TARGET	step 1	ENSG00000011677	GABRA3	GABRA3	false	ENSG00000011677			56048	gene	TARGET	step 1	ENSG00000100354	TNRC6B	TNRC6B	false	ENSG00000100354
2203	gene	TARGET	step 1	ENSG00000012048	BRCA1	BRCA1	false	ENSG00000012048			56046	gene	TARGET	step 1	ENSG00000100422	CERK	CERK	false	ENSG00000100422
781	gene	TARGET	step 1	ENSG00000012174	MBTPS2	MBTPS2	false	ENSG00000012174			56147	gene	TARGET	step 1	ENSG00000100564	PIGH	PIGH	false	ENSG00000100564
4047	gene	TARGET	step 1	ENSG00000012223	LTF	LTF	false	ENSG00000012223			56073	gene	TARGET	step 1	ENSG00000100614	PPM1A	PPM1A	false	ENSG00000100614
2771	gene	TARGET	step 1	ENSG00000012232	EXTL3	EXTL3	false	ENSG00000012232			56113	gene	TARGET	step 1	ENSG00000100647	KIAA0247	KIAA0247	false	ENSG00000100647
5666	gene	TARGET	step 1	ENSG00000012660	ELOVL5	ELOVL5	false	ENSG00000012660			56718	gene	TARGET	step 1	ENSG00000101084	C20orf24	C20orf24	false	ENSG00000101084
3947	gene	TARGET	step 1	ENSG00000012822	CALCOCO1	CALCOCO1	false	ENSG00000012822			56365	gene	TARGET	step 1	ENSG00000101115	SALL4	SALL4	false	ENSG00000101115
3841	gene	TARGET	step 1	ENSG00000012963	UBR7	UBR7	false	ENSG00000012963			56029	gene	TARGET	step 1	ENSG00000101138	CSTF1	CSTF1	false	ENSG00000101138
3036	gene	TARGET	step 1	ENSG00000013016	EHD3	EHD3	false	ENSG00000013016			56753	gene	TARGET	step 1	ENSG00000101152	DNAJC5	DNAJC5	false	ENSG00000101152
1108	gene	TARGET	step 1	ENSG00000013293	SLC7A14	SLC7A14	false	ENSG00000013293			56004	gene	TARGET	step 1	ENSG00000101346	POFUT1	POFUT1	false	ENSG00000101346
4126	gene	TARGET	step 1	ENSG00000013297	CLDN11	CLDN11	false	ENSG00000013297			56646	gene	TARGET	step 1	ENSG00000101448	SPINLW1	SPINLW1	false	ENSG00000101448
3229	gene	TARGET	step 1	ENSG00000013306	SLC25A39	SLC25A39	false	ENSG00000013306			56786	gene	TARGET	step 1	ENSG00000101493	ZNF516	ZNF516	false	ENSG00000101493
7528	gene	TARGET	step 1	ENSG00000013364	MVP	MVP	false	ENSG00000013364			56703	gene	TARGET	step 1	ENSG00000101557	USP14	USP14	false	ENSG00000101557
3776	gene	TARGET	step 1	ENSG00000013375	PGM3	PGM3	false	ENSG00000013375			56481	gene	TARGET	step 1	ENSG00000101745	ANKRD12	ANKRD12	false	ENSG00000101745
4648	gene	TARGET	step 1	ENSG00000013523	ANGEL1	ANGEL1	false	ENSG00000013523			56698	gene	TARGET	step 1	ENSG00000101746	NOL4	NOL4	false	ENSG00000101746
3591	gene	TARGET	step 1	ENSG00000013725	CD6	CD6	false	ENSG00000013725			56557	gene	TARGET	step 1	ENSG00000101844	ATG4A	ATG4A	false	ENSG00000101844
7565	gene	TARGET	step 1	ENSG00000014123	KIAA0776	KIAA0776	false	ENSG00000014123			56556	gene	TARGET	step 1	ENSG00000101888	NXT2	NXT2	false	ENSG00000101888
1752	gene	TARGET	step 1	ENSG00000014164	ZC3H3	ZC3H3	false	ENSG00000014164			56523	gene	TARGET	step 1	ENSG00000101966	XIAP	XIAP	false	ENSG00000101966
5814	gene	TARGET	step 1	ENSG00000014216	CAPN1	CAPN1	false	ENSG00000014216			56617	gene	TARGET	step 1	ENSG00000102007	PLP2	PLP2	false	ENSG00000102007
7607	gene	TARGET	step 1	ENSG00000014257	ACPP	ACPP	false	ENSG00000014257			56532	gene	TARGET	step 1	ENSG00000102471	NDFIP2	NDFIP2	false	ENSG00000102471
7108	gene	TARGET	step 1	ENSG00000014919	COX15	COX15	false	ENSG00000014919			56857	gene	TARGET	step 1	ENSG00000102678	FGF9	FGF9	false	ENSG00000102678
661	gene	TARGET	step 1	ENSG00000015153	YAF2	YAF2	false	ENSG00000015153			56388	gene	TARGET	step 1	ENSG00000102743	SLC25A15	SLC25A15	false	ENSG00000102743
5218	gene	TARGET	step 1	ENSG00000015171	ZMYND11	ZMYND11	false	ENSG00000015171			56830	gene	TARGET	step 1	ENSG00000102908	NFAT5	NFAT5	false	ENSG00000102908
7436	gene	TARGET	step 1	ENSG00000015475	BID	BID	false	ENSG00000015475			56392	gene	TARGET	step 1	ENSG00000103034	NDRG4	NDRG4	false	ENSG00000103034
1312	gene	TARGET	step 1	ENSG00000015479	MATR3	MATR3	false	ENSG00000015479			56393	gene	TARGET	step 1	ENSG00000103044	HAS3	HAS3	false	ENSG00000103044
6053	gene	TARGET	step 1	ENSG00000016082	ISL1	ISL1	false	ENSG00000016082			55933	gene	TARGET	step 1	ENSG00000103056	SMPD3	SMPD3	false	ENSG00000103056
4263	gene	TARGET	step 1	ENSG00000016864	GLT8D1	GLT8D1	false	ENSG00000016864			55999	gene	TARGET	step 1	ENSG00000103222	ABCC1	ABCC1	false	ENSG00000103222
4211	gene	TARGET	step 1	ENSG00000017260	ATP2C1	ATP2C1	false	ENSG00000017260			55995	gene	TARGET	step 1	ENSG00000103342	GSPT1	GSPT1	false	ENSG00000103342
174	gene	TARGET	step 1	ENSG00000017373	SRCIN1	SRCIN1	false	ENSG00000017373			55994	gene	TARGET	step 1	ENSG00000103365	GGA2	GGA2	false	ENSG00000103365
3557	gene	TARGET	step 1	ENSG00000017427	IGF1	IGF1	false	ENSG00000017427			56023	gene	TARGET	step 1	ENSG00000103495	MAZ	MAZ	false	ENSG00000103495
5319	gene	TARGET	step 1	ENSG00000017621	MAGIX	MAGIX	false	ENSG00000017621			56467	gene	TARGET	step 1	ENSG00000103642	LACTB	LACTB	false	ENSG00000103642
4479	gene	TARGET	step 1	ENSG00000017797	RALBP1	RALBP1	false	ENSG00000017797			56212	gene	TARGET	step 1	ENSG00000104154	SLC30A4	SLC30A4	false	ENSG00000104154
3267	gene	TARGET	step 1	ENSG00000018189	RUFY3	RUFY3	false	ENSG00000018189			56603	gene	TARGET	step 1	ENSG00000104219	ZDHHC2	ZDHHC2	false	ENSG00000104219
7032	gene	TARGET	step 1	ENSG00000018236	CNTN1	CNTN1	false	ENSG00000018236			56006	gene	TARGET	step 1	ENSG00000104231	ZFAND1	ZFAND1	false	ENSG00000104231
505	gene	TARGET	step 1	ENSG00000018408	WWTR1	WWTR1	false	ENSG00000018408			56368	gene	TARGET	step 1	ENSG00000104290	FZD3	FZD3	false	ENSG00000104290
2387	gene	TARGET	step 1	ENSG00000018510	AGPS	AGPS	false	ENSG00000018510			56526	gene	TARGET	step 1	ENSG00000104313	EYA1	EYA1	false	ENSG00000104313
2223	gene	TARGET	step 1	ENSG00000018625	ATP1A2	ATP1A2	false	ENSG00000018625			56880	gene	TARGET	step 1	ENSG00000104447	TRPS1	TRPS1	false	ENSG00000104447
7173	gene	TARGET	step 1	ENSG00000019144	PHLDB1	PHLDB1	false	ENSG00000019144			55975	gene	TARGET	step 1	ENSG00000104517	UBR5	UBR5	false	ENSG00000104517
4596	gene	TARGET	step 1	ENSG00000019186	CYP24A1	CYP24A1	false	ENSG00000019186			55985	gene	TARGET	step 1	ENSG00000104671	DCTN6	DCTN6	false	ENSG00000104671
7444	gene	TARGET	step 1	ENSG00000019485	PRDM11	PRDM11	false	ENSG00000019485			56386	gene	TARGET	step 1	ENSG00000104856	RELB	RELB	false	ENSG00000104856
4628	gene	TARGET	step 1	ENSG00000019505	SYT13	SYT13	false	ENSG00000019505			56051	gene	TARGET	step 1	ENSG00000105219	CNTD2	CNTD2	false	ENSG00000105219
4156	gene	TARGET	step 1	ENSG00000019549	SNAI2	SNAI2	false	ENSG00000019549			56814	gene	TARGET	step 1	ENSG00000105429	MEGF8	MEGF8	false	ENSG00000105429
3650	gene	TARGET	step 1	ENSG00000019995	ZRANB1	ZRANB1	false	ENSG00000019995			56741	gene	TARGET	step 1	ENSG00000105519	CAPS	CAPS	false	ENSG00000105519
872	gene	TARGET	step 1	ENSG00000020129	NCDN	NCDN	false	ENSG00000020129			56200	gene	TARGET	step 1	ENSG00000105556	MIER2	MIER2	false	ENSG00000105556
4359	gene	TARGET	step 1	ENSG00000020181	GPR124	GPR124	false	ENSG00000020181			56246	gene	TARGET	step 1	ENSG00000105605	CACNG7	CACNG7	false	ENSG00000105605
3905	gene	TARGET	step 1	ENSG00000020256	ZFP64	ZFP64	false	ENSG00000020256			56437	gene	TARGET	step 1	ENSG00000105707	HPN	HPN	false	ENSG00000105707
1375	gene	TARGET	step 1	ENSG00000020577	SAMD4A	SAMD4A	false	ENSG00000020577			56420	gene	TARGET	step 1	ENSG00000105855	ITGB8	ITGB8	false	ENSG00000105855
2048	gene	TARGET	step 1	ENSG00000020633	RUNX3	RUNX3	false	ENSG00000020633			56778	gene	TARGET	step 1	ENSG00000105866	SP4	SP4	false	ENSG00000105866
4833	gene	TARGET	step 1	ENSG00000020922	MRE11A	MRE11A	false	ENSG00000020922			56766	gene	TARGET	step 1	ENSG00000105991	HOXA1	HOXA1	false	ENSG00000105991
7399	gene	TARGET	step 1	ENSG00000021574	SPAST	SPAST	false	ENSG00000021574			56714	gene	TARGET	step 1	ENSG00000106086	PLEKHA8	PLEKHA8	false	ENSG00000106086
6706	gene	TARGET	step 1	ENSG00000021645	NRXN3	NRXN3	false	ENSG00000021645			56805	gene	TARGET	step 1	ENSG00000106546	AHR	AHR	false	ENSG00000106546
6400	gene	TARGET	step 1	ENSG00000021762	OSBPL5	OSBPL5	false	ENSG00000021762			56592	gene	TARGET	step 1	ENSG00000106571	GLI3	GLI3	false	ENSG00000106571
5907	gene	TARGET	step 1	ENSG00000022267	FHL1	FHL1	false	ENSG00000022267			56803	gene	TARGET	step 1	ENSG00000106780	MEGF9	MEGF9	false	ENSG00000106780
3805	gene	TARGET	step 1	ENSG00000022355	GABRA1	GABRA1	false	ENSG00000022355			56015	gene	TARGET	step 1	ENSG00000106799	TGFBR1	TGFBR1	false	ENSG00000106799
3864	gene	TARGET	step 1	ENSG00000022567	SLC45A4	SLC45A4	false	ENSG00000022567			56016	gene	TARGET	step 1	ENSG00000106809	OGN	OGN	false	ENSG00000106809
5876	gene	TARGET	step 1	ENSG00000023287	RB1CC1	RB1CC1	false	ENSG00000023287			56168	gene	TARGET	step 1	ENSG00000107263	RAPGEF1	RAPGEF1	false	ENSG00000107263
1297	gene	TARGET	step 1	ENSG00000023318	ERP44	ERP44	false	ENSG00000023318			56528	gene	TARGET	step 1	ENSG00000107566	ERLIN1	ERLIN1	false	ENSG00000107566
5992	gene	TARGET	step 1	ENSG00000023516	AKAP11	AKAP11	false	ENSG00000023516			56908	gene	TARGET	step 1	ENSG00000107651	SEC23IP	SEC23IP	false	ENSG00000107651
2969	gene	TARGET	step 1	ENSG00000023902	PLEKHO1	PLEKHO1	false	ENSG00000023902			56545	gene	TARGET	step 1	ENSG00000107771	FAM190B	FAM190B	false	ENSG00000107771
5282	gene	TARGET	step 1	ENSG00000023909	GCLM	GCLM	false	ENSG00000023909			56723	gene	TARGET	step 1	ENSG00000107864	CPEB3	CPEB3	false	ENSG00000107864
620	gene	TARGET	step 1	ENSG00000024048	UBR2	UBR2	false	ENSG00000024048			56728	gene	TARGET	step 1	ENSG00000107929	LARP4B	LARP4B	false	ENSG00000107929
3035	gene	TARGET	step 1	ENSG00000024422	EHD2	EHD2	false	ENSG00000024422			56492	gene	TARGET	step 1	ENSG00000107957	SH3PXD2A	SH3PXD2A	false	ENSG00000107957
6157	gene	TARGET	step 1	ENSG00000024526	DEPDC1	DEPDC1	false	ENSG00000024526			56587	gene	TARGET	step 1	ENSG00000108018	SORCS1	SORCS1	false	ENSG00000108018
557	gene	TARGET	step 1	ENSG00000025039	RRAGD	RRAGD	false	ENSG00000025039			56225	gene	TARGET	step 1	ENSG00000108100	CCNY	CCNY	false	ENSG00000108100
5317	gene	TARGET	step 1	ENSG00000025293	PHF20	PHF20	false	ENSG00000025293			56357	gene	TARGET	step 1	ENSG00000108175	ZMIZ1	ZMIZ1	false	ENSG00000108175
5547	gene	TARGET	step 1	ENSG00000025772	TOMM34	TOMM34	false	ENSG00000025772			56358	gene	TARGET	step 1	ENSG00000108179	PPIF	PPIF	false	ENSG00000108179
4677	gene	TARGET	step 1	ENSG00000025796	SEC63	SEC63	false	ENSG00000025796			56210	gene	TARGET	step 1	ENSG00000108292	MLLT6	MLLT6	false	ENSG00000108292
662	gene	TARGET	step 1	ENSG00000025800	KPNA6	KPNA6	false	ENSG00000025800			56183	gene	TARGET	step 1	ENSG00000108424	KPNB1	KPNB1	false	ENSG00000108424
4201	gene	TARGET	step 1	ENSG00000026025	VIM	VIM	false	ENSG00000026025			56404	gene	TARGET	step 1	ENSG00000108443	RPS6KB1	RPS6KB1	false	ENSG00000108443
1988	gene	TARGET	step 1	ENSG00000026103	FAS	FAS	false	ENSG00000026103			56430	gene	TARGET	step 1	ENSG00000108587	GOSR1	GOSR1	false	ENSG00000108587
4730	gene	TARGET	step 1	ENSG00000026508	CD44	CD44	false	ENSG00000026508			56552	gene	TARGET	step 1	ENSG00000108599	AKAP10	AKAP10	false	ENSG00000108599
3702	gene	TARGET	step 1	ENSG00000026652	AGPAT4	AGPAT4	false	ENSG00000026652			56396	gene	TARGET	step 1	ENSG00000108797	CNTNAP1	CNTNAP1	false	ENSG00000108797
6736	gene	TARGET	step 1	ENSG00000027075	PRKCH	PRKCH	false	ENSG00000027075			56475	gene	TARGET	step 1	ENSG00000108829	LRRC59	LRRC59	false	ENSG00000108829
6183	gene	TARGET	step 1	ENSG00000027869	SH2D2A	SH2D2A	false	ENSG00000027869			56250	gene	TARGET	step 1	ENSG00000108848	LUC7L3	LUC7L3	false	ENSG00000108848
4781	gene	TARGET	step 1	ENSG00000028137	TNFRSF1B	TNFRSF1B	false	ENSG00000028137			56433	gene	TARGET	step 1	ENSG00000108924	HLF	HLF	false	ENSG00000108924
1767	gene	TARGET	step 1	ENSG00000028203	VEZT	VEZT	false	ENSG00000028203			56185	gene	TARGET	step 1	ENSG00000109171	SLAIN2	SLAIN2	false	ENSG00000109171
2567	gene	TARGET	step 1	ENSG00000028277	POU2F2	POU2F2	false	ENSG00000028277			56923	gene	TARGET	step 1	ENSG00000109270	LAMTOR3	LAMTOR3	false	ENSG00000109270
1980	gene	TARGET	step 1	ENSG00000028528	SNX1	SNX1	false	ENSG00000028528			56041	gene	TARGET	step 1	ENSG00000109332	UBE2D3	UBE2D3	false	ENSG00000109332
6338	gene	TARGET	step 1	ENSG00000028839	TBPL1	TBPL1	false	ENSG00000028839			56796	gene	TARGET	step 1	ENSG00000109458	GAB1	GAB1	false	ENSG00000109458
1355	gene	TARGET	step 1	ENSG00000029363	BCLAF1	BCLAF1	false	ENSG00000029363			56890	gene	TARGET	step 1	ENSG00000109670	FBXW7	FBXW7	false	ENSG00000109670
588	gene	TARGET	step 1	ENSG00000029364	SLC39A9	SLC39A9	false	ENSG00000029364			56893	gene	TARGET	step 1	ENSG00000109685	WHSC1	WHSC1	false	ENSG00000109685
1853	gene	TARGET	step 1	ENSG00000029534	ANK1	ANK1	false	ENSG00000029534			56892	gene	TARGET	step 1	ENSG00000109686	SH3D19	SH3D19	false	ENSG00000109686
7865	gene	TARGET	step 1	ENSG00000029639	TFB1M	TFB1M	false	ENSG00000029639			56834	gene	TARGET	step 1	ENSG00000109738	GLRB	GLRB	false	ENSG00000109738
7254	gene	TARGET	step 1	ENSG00000029725	RABEP1	RABEP1	false	ENSG00000029725			55931	gene	TARGET	step 1	ENSG00000109787	KLF3	KLF3	false	ENSG00000109787
3653	gene	TARGET	step 1	ENSG00000029993	HMGB3	HMGB3	false	ENSG00000029993			55943	gene	TARGET	step 1	ENSG00000109819	PPARGC1A	PPARGC1A	false	ENSG00000109819
1385	gene	TARGET	step 1	ENSG00000030110	BAK1	BAK1	false	ENSG00000030110			56749	gene	TARGET	step 1	ENSG00000109929	SC5DL	SC5DL	false	ENSG00000109929
522	gene	TARGET	step 1	ENSG00000030419	IKZF2	IKZF2	false	ENSG00000030419			56499	gene	TARGET	step 1	ENSG00000110047	EHD1	EHD1	false	ENSG00000110047
5419	gene	TARGET	step 1	ENSG00000031003	FAM13B	FAM13B	false	ENSG00000031003			56657	gene	TARGET	step 1	ENSG00000110315	RNF141	RNF141	false	ENSG00000110315
395	gene	TARGET	step 1	ENSG00000031081	ARHGAP31	ARHGAP31	false	ENSG00000031081			56201	gene	TARGET	step 1	ENSG00000110427	C11orf41	C11orf41	false	ENSG00000110427
2737	gene	TARGET	step 1	ENSG00000031691	CENPQ	CENPQ	false	ENSG00000031691			56176	gene	TARGET	step 1	ENSG00000110429	FBXO3	FBXO3	false	ENSG00000110429
6093	gene	TARGET	step 1	ENSG00000031823	RANBP3	RANBP3	false	ENSG00000031823			56229	gene	TARGET	step 1	ENSG00000110497	AMBRA1	AMBRA1	false	ENSG00000110497
2224	gene	TARGET	step 1	ENSG00000032219	ARID4A	ARID4A	false	ENSG00000032219			56314	gene	TARGET	step 1	ENSG00000110693	SOX6	SOX6	false	ENSG00000110693
6218	gene	TARGET	step 1	ENSG00000032444	PNPLA6	PNPLA6	false	ENSG00000032444			56265	gene	TARGET	step 1	ENSG00000110880	CORO1C	CORO1C	false	ENSG00000110880
1921	gene	TARGET	step 1	ENSG00000033030	ZCCHC8	ZCCHC8	false	ENSG00000033030			56874	gene	TARGET	step 1	ENSG00000111206	FOXM1	FOXM1	false	ENSG00000111206
6511	gene	TARGET	step 1	ENSG00000033100	CHPF2	CHPF2	false	ENSG00000033100			56876	gene	TARGET	step 1	ENSG00000111224	PARP11	PARP11	false	ENSG00000111224
184	gene	TARGET	step 1	ENSG00000033122	LRRC7	LRRC7	false	ENSG00000033122			56062	gene	TARGET	step 1	ENSG00000111262	KCNA1	KCNA1	false	ENSG00000111262
5309	gene	TARGET	step 1	ENSG00000033170	FUT8	FUT8	false	ENSG00000033170			56578	gene	TARGET	step 1	ENSG00000111490	TBC1D30	TBC1D30	false	ENSG00000111490
6133	gene	TARGET	step 1	ENSG00000033178	UBA6	UBA6	false	ENSG00000033178			55953	gene	TARGET	step 1	ENSG00000111728	ST8SIA1	ST8SIA1	false	ENSG00000111728
334	gene	TARGET	step 1	ENSG00000033327	GAB2	GAB2	false	ENSG00000033327			56583	gene	TARGET	step 1	ENSG00000111737	RAB35	RAB35	false	ENSG00000111737
222	gene	TARGET	step 1	ENSG00000033867	SLC4A7	SLC4A7	false	ENSG00000033867			56586	gene	TARGET	step 1	ENSG00000111860	C6orf204	C6orf204	false	ENSG00000111860
3752	gene	TARGET	step 1	ENSG00000034053	APBA2	APBA2	false	ENSG00000034053			55972	gene	TARGET	step 1	ENSG00000111880	RNGTT	RNGTT	false	ENSG00000111880
2083	gene	TARGET	step 1	ENSG00000034063	UHRF1	UHRF1	false	ENSG00000034063			56633	gene	TARGET	step 1	ENSG00000112078	KCTD20	KCTD20	false	ENSG00000112078
7089	gene	TARGET	step 1	ENSG00000034152	MAP2K3	MAP2K3	false	ENSG00000034152			56661	gene	TARGET	step 1	ENSG00000112183	RBM24	RBM24	false	ENSG00000112183
3809	gene	TARGET	step 1	ENSG00000034510	TMSB10	TMSB10	false	ENSG00000034510			56641	gene	TARGET	step 1	ENSG00000112320	SOBP	SOBP	false	ENSG00000112320
2777	gene	TARGET	step 1	ENSG00000034677	RNF19A	RNF19A	false	ENSG00000034677			56325	gene	TARGET	step 1	ENSG00000112365	ZBTB24	ZBTB24	false	ENSG00000112365
7941	gene	TARGET	step 1	ENSG00000034693	PEX3	PEX3	false	ENSG00000034693			56642	gene	TARGET	step 1	ENSG00000112419	PHACTR2	PHACTR2	false	ENSG00000112419
1917	gene	TARGET	step 1	ENSG00000035403	VCL	VCL	false	ENSG00000035403			56692	gene	TARGET	step 1	ENSG00000112624	KIAA0240	KIAA0240	false	ENSG00000112624
5576	gene	TARGET	step 1	ENSG00000035499	DEPDC1B	DEPDC1B	false	ENSG00000035499			56230	gene	TARGET	step 1	ENSG00000112715	VEGFA	VEGFA	false	ENSG00000112715
4259	gene	TARGET	step 1	ENSG00000035681	NSMAF	NSMAF	false	ENSG00000035681			56705	gene	TARGET	step 1	ENSG00000113356	POLR3G	POLR3G	false	ENSG00000113356
2180	gene	TARGET	step 1	ENSG00000035862	TIMP2	TIMP2	false	ENSG00000035862			56823	gene	TARGET	step 1	ENSG00000113361	CDH6	CDH6	false	ENSG00000113361
4058	gene	TARGET	step 1	ENSG00000036257	CUL3	CUL3	false	ENSG00000036257			55960	gene	TARGET	step 1	ENSG00000113448	PDE4D	PDE4D	false	ENSG00000113448
3470	gene	TARGET	step 1	ENSG00000036530	CYP46A1	CYP46A1	false	ENSG00000036530			55946	gene	TARGET	step 1	ENSG00000113558	SKP1	SKP1	false	ENSG00000113558
1340	gene	TARGET	step 1	ENSG00000036549	ZZZ3	ZZZ3	false	ENSG00000036549			56060	gene	TARGET	step 1	ENSG00000113719	ERGIC1	ERGIC1	false	ENSG00000113719
7712	gene	TARGET	step 1	ENSG00000036565	SLC18A1	SLC18A1	false	ENSG00000036565			56074	gene	TARGET	step 1	ENSG00000113810	SMC4	SMC4	false	ENSG00000113810
5225	gene	TARGET	step 1	ENSG00000036672	USP2	USP2	false	ENSG00000036672			56360	gene	TARGET	step 1	ENSG00000113889	KNG1	KNG1	false	ENSG00000113889
6342	gene	TARGET	step 1	ENSG00000036828	CASR	CASR	false	ENSG00000036828			56132	gene	TARGET	step 1	ENSG00000114030	KPNA1	KPNA1	false	ENSG00000114030
7319	gene	TARGET	step 1	ENSG00000037474	NSUN2	NSUN2	false	ENSG00000037474			56773	gene	TARGET	step 1	ENSG00000114062	UBE3A	UBE3A	false	ENSG00000114062
3645	gene	TARGET	step 1	ENSG00000037749	MFAP3	MFAP3	false	ENSG00000037749			56294	gene	TARGET	step 1	ENSG00000114098	ARMC8	ARMC8	false	ENSG00000114098
3026	gene	TARGET	step 1	ENSG00000037965	HOXC8	HOXC8	false	ENSG00000037965			56061	gene	TARGET	step 1	ENSG00000114331	ACAP2	ACAP2	false	ENSG00000114331
4416	gene	TARGET	step 1	ENSG00000038210	PI4K2B	PI4K2B	false	ENSG00000038210			55977	gene	TARGET	step 1	ENSG00000114416	FXR1	FXR1	false	ENSG00000114416
3616	gene	TARGET	step 1	ENSG00000038219	BOD1L	BOD1L	false	ENSG00000038219			55973	gene	TARGET	step 1	ENSG00000114491	UMPS	UMPS	false	ENSG00000114491
5642	gene	TARGET	step 1	ENSG00000038274	MAT2B	MAT2B	false	ENSG00000038274			56100	gene	TARGET	step 1	ENSG00000114554	PLXNA1	PLXNA1	false	ENSG00000114554
4226	gene	TARGET	step 1	ENSG00000038295	TLL1	TLL1	false	ENSG00000038295			55948	gene	TARGET	step 1	ENSG00000114648	KLHL18	KLHL18	false	ENSG00000114648
4399	gene	TARGET	step 1	ENSG00000038382	TRIO	TRIO	false	ENSG00000038382			56013	gene	TARGET	step 1	ENSG00000114737	CISH	CISH	false	ENSG00000114737
568	gene	TARGET	step 1	ENSG00000038427	VCAN	VCAN	false	ENSG00000038427			56103	gene	TARGET	step 1	ENSG00000114933	INO80D	INO80D	false	ENSG00000114933
6923	gene	TARGET	step 1	ENSG00000038532	CLEC16A	CLEC16A	false	ENSG00000038532			56160	gene	TARGET	step 1	ENSG00000115084	SLC35F5	SLC35F5	false	ENSG00000115084
3306	gene	TARGET	step 1	ENSG00000038945	MSR1	MSR1	false	ENSG00000038945			56401	gene	TARGET	step 1	ENSG00000115226	FNDC4	FNDC4	false	ENSG00000115226
5916	gene	TARGET	step 1	ENSG00000039068	CDH1	CDH1	false	ENSG00000039068			56330	gene	TARGET	step 1	ENSG00000115266	APC2	APC2	false	ENSG00000115266
6713	gene	TARGET	step 1	ENSG00000039139	DNAH5	DNAH5	false	ENSG00000039139			56163	gene	TARGET	step 1	ENSG00000115306	SPTBN1	SPTBN1	false	ENSG00000115306
3118	gene	TARGET	step 1	ENSG00000039319	ZFYVE16	ZFYVE16	false	ENSG00000039319			56374	gene	TARGET	step 1	ENSG00000115350	POLE4	POLE4	false	ENSG00000115350
4016	gene	TARGET	step 1	ENSG00000039560	RAI14	RAI14	false	ENSG00000039560			56378	gene	TARGET	step 1	ENSG00000115484	CCT4	CCT4	false	ENSG00000115484
833	gene	TARGET	step 1	ENSG00000040199	PHLPP2	PHLPP2	false	ENSG00000040199			56190	gene	TARGET	step 1	ENSG00000115540	HSPE1-MOBKL3	HSPE1-MOBKL3	false	ENSG00000115540
7679	gene	TARGET	step 1	ENSG00000040341	STAU2	STAU2	false	ENSG00000040341			56604	gene	TARGET	step 1	ENSG00000115649	CNPPD1	CNPPD1	false	ENSG00000115649
508	gene	TARGET	step 1	ENSG00000040487	PQLC2	PQLC2	false	ENSG00000040487			56597	gene	TARGET	step 1	ENSG00000115677	HDLBP	HDLBP	false	ENSG00000115677
776	gene	TARGET	step 1	ENSG00000040531	CTNS	CTNS	false	ENSG00000040531			56427	gene	TARGET	step 1	ENSG00000115762	PLEKHB2	PLEKHB2	false	ENSG00000115762
6358	gene	TARGET	step 1	ENSG00000040608	RTN4R	RTN4R	false	ENSG00000040608			56341	gene	TARGET	step 1	ENSG00000115808	STRN	STRN	false	ENSG00000115808
6304	gene	TARGET	step 1	ENSG00000040633	PHF23	PHF23	false	ENSG00000040633			56376	gene	TARGET	step 1	ENSG00000115839	RAB3GAP1	RAB3GAP1	false	ENSG00000115839
2196	gene	TARGET	step 1	ENSG00000041353	RAB27B	RAB27B	false	ENSG00000041353			56375	gene	TARGET	step 1	ENSG00000115840	SLC25A12	SLC25A12	false	ENSG00000115840
5224	gene	TARGET	step 1	ENSG00000041982	TNC	TNC	false	ENSG00000041982			56431	gene	TARGET	step 1	ENSG00000115947	ORC4	ORC4	false	ENSG00000115947
950	gene	TARGET	step 1	ENSG00000041988	THAP3	THAP3	false	ENSG00000041988			56406	gene	TARGET	step 1	ENSG00000115977	AAK1	AAK1	false	ENSG00000115977
7146	gene	TARGET	step 1	ENSG00000042429	MED17	MED17	false	ENSG00000042429			56770	gene	TARGET	step 1	ENSG00000116005	PCYOX1	PCYOX1	false	ENSG00000116005
3685	gene	TARGET	step 1	ENSG00000042445	RETSAT	RETSAT	false	ENSG00000042445			56353	gene	TARGET	step 1	ENSG00000116199	FAM20B	FAM20B	false	ENSG00000116199
7606	gene	TARGET	step 1	ENSG00000042781	USH2A	USH2A	false	ENSG00000042781			56242	gene	TARGET	step 1	ENSG00000116254	CHD5	CHD5	false	ENSG00000116254
4938	gene	TARGET	step 1	ENSG00000043039	BARX2	BARX2	false	ENSG00000043039			56309	gene	TARGET	step 1	ENSG00000116497	S100PBP	S100PBP	false	ENSG00000116497
1639	gene	TARGET	step 1	ENSG00000043143	PHF15	PHF15	false	ENSG00000043143			56238	gene	TARGET	step 1	ENSG00000116539	ASH1L	ASH1L	false	ENSG00000116539
1556	gene	TARGET	step 1	ENSG00000043355	ZIC2	ZIC2	false	ENSG00000043355			56047	gene	TARGET	step 1	ENSG00000116604	MEF2D	MEF2D	false	ENSG00000116604
1498	gene	TARGET	step 1	ENSG00000043591	ADRB1	ADRB1	false	ENSG00000043591			56177	gene	TARGET	step 1	ENSG00000116667	C1orf21	C1orf21	false	ENSG00000116667
3916	gene	TARGET	step 1	ENSG00000044115	CTNNA1	CTNNA1	false	ENSG00000044115			56252	gene	TARGET	step 1	ENSG00000116675	DNAJC6	DNAJC6	false	ENSG00000116675
5092	gene	TARGET	step 1	ENSG00000044459	CNTLN	CNTLN	false	ENSG00000044459			56228	gene	TARGET	step 1	ENSG00000116833	NR5A2	NR5A2	false	ENSG00000116833
1710	gene	TARGET	step 1	ENSG00000044524	EPHA3	EPHA3	false	ENSG00000044524			56605	gene	TARGET	step 1	ENSG00000116983	HPCAL4	HPCAL4	false	ENSG00000116983
4613	gene	TARGET	step 1	ENSG00000044574	HSPA5	HSPA5	false	ENSG00000044574			56636	gene	TARGET	step 1	ENSG00000117114	LPHN2	LPHN2	false	ENSG00000117114
6984	gene	TARGET	step 1	ENSG00000046604	DSG2	DSG2	false	ENSG00000046604			56635	gene	TARGET	step 1	ENSG00000117155	SSX2IP	SSX2IP	false	ENSG00000117155
6178	gene	TARGET	step 1	ENSG00000046647	GEMIN8	GEMIN8	false	ENSG00000046647			56472	gene	TARGET	step 1	ENSG00000117461	PIK3R3	PIK3R3	false	ENSG00000117461
6521	gene	TARGET	step 1	ENSG00000046653	GPM6B	GPM6B	false	ENSG00000046653			56462	gene	TARGET	step 1	ENSG00000117519	CNN3	CNN3	false	ENSG00000117519
759	gene	TARGET	step 1	ENSG00000047056	WDR37	WDR37	false	ENSG00000047056			56489	gene	TARGET	step 1	ENSG00000117598	LPPR5	LPPR5	false	ENSG00000117598
845	gene	TARGET	step 1	ENSG00000047188	YTHDC2	YTHDC2	false	ENSG00000047188			56700	gene	TARGET	step 1	ENSG00000118046	STK11	STK11	false	ENSG00000118046
3291	gene	TARGET	step 1	ENSG00000047230	CTPS2	CTPS2	false	ENSG00000047230			56699	gene	TARGET	step 1	ENSG00000118058	MLL	MLL	false	ENSG00000118058
5694	gene	TARGET	step 1	ENSG00000047249	ATP6V1H	ATP6V1H	false	ENSG00000047249			56534	gene	TARGET	step 1	ENSG00000118276	B4GALT6	B4GALT6	false	ENSG00000118276
5412	gene	TARGET	step 1	ENSG00000047365	ARAP2	ARAP2	false	ENSG00000047365			56124	gene	TARGET	step 1	ENSG00000118496	FBXO30	FBXO30	false	ENSG00000118496
5815	gene	TARGET	step 1	ENSG00000047410	TPR	TPR	false	ENSG00000047410			56527	gene	TARGET	step 1	ENSG00000118515	SGK1	SGK1	false	ENSG00000118515
2551	gene	TARGET	step 1	ENSG00000047578	KIAA0556	KIAA0556	false	ENSG00000047578			56537	gene	TARGET	step 1	ENSG00000118596	SLC16A7	SLC16A7	false	ENSG00000118596
7100	gene	TARGET	step 1	ENSG00000047579	DTNBP1	DTNBP1	false	ENSG00000047579			56577	gene	TARGET	step 1	ENSG00000118922	KLF12	KLF12	false	ENSG00000118922
1267	gene	TARGET	step 1	ENSG00000047597	XK	XK	false	ENSG00000047597			56144	gene	TARGET	step 1	ENSG00000118946	PCDH17	PCDH17	false	ENSG00000118946
721	gene	TARGET	step 1	ENSG00000047644	WWC3	WWC3	false	ENSG00000047644			56389	gene	TARGET	step 1	ENSG00000119138	KLF9	KLF9	false	ENSG00000119138
6140	gene	TARGET	step 1	ENSG00000047849	MAP4	MAP4	false	ENSG00000047849			56663	gene	TARGET	step 1	ENSG00000119283	TRIM67	TRIM67	false	ENSG00000119283
2050	gene	TARGET	step 1	ENSG00000047932	GOPC	GOPC	false	ENSG00000047932			56348	gene	TARGET	step 1	ENSG00000119318	RAD23B	RAD23B	false	ENSG00000119318
1417	gene	TARGET	step 1	ENSG00000048052	HDAC9	HDAC9	false	ENSG00000048052			56069	gene	TARGET	step 1	ENSG00000119402	FBXW2	FBXW2	false	ENSG00000119402
7947	gene	TARGET	step 1	ENSG00000048342	CC2D2A	CC2D2A	false	ENSG00000048342			56068	gene	TARGET	step 1	ENSG00000119403	PHF19	PHF19	false	ENSG00000119403
3984	gene	TARGET	step 1	ENSG00000048392	RRM2B	RRM2B	false	ENSG00000048392			55947	gene	TARGET	step 1	ENSG00000119487	MAPKAP1	MAPKAP1	false	ENSG00000119487
2843	gene	TARGET	step 1	ENSG00000048405	ZNF800	ZNF800	false	ENSG00000048405			56019	gene	TARGET	step 1	ENSG00000119508	NR4A3	NR4A3	false	ENSG00000119508
4132	gene	TARGET	step 1	ENSG00000048471	SNX29	SNX29	false	ENSG00000048471			56020	gene	TARGET	step 1	ENSG00000119547	ONECUT2	ONECUT2	false	ENSG00000119547
1316	gene	TARGET	step 1	ENSG00000048540	LMO3	LMO3	false	ENSG00000048540			55952	gene	TARGET	step 1	ENSG00000119661	DNAL1	DNAL1	false	ENSG00000119661
5323	gene	TARGET	step 1	ENSG00000048649	RSF1	RSF1	false	ENSG00000048649			56274	gene	TARGET	step 1	ENSG00000119707	RBM25	RBM25	false	ENSG00000119707
2291	gene	TARGET	step 1	ENSG00000048707	VPS13D	VPS13D	false	ENSG00000048707			56275	gene	TARGET	step 1	ENSG00000119729	RHOQ	RHOQ	false	ENSG00000119729
191	gene	TARGET	step 1	ENSG00000048740	CELF2	CELF2	false	ENSG00000048740			56267	gene	TARGET	step 1	ENSG00000119862	HSPC159	HSPC159	false	ENSG00000119862
2059	gene	TARGET	step 1	ENSG00000048828	FAM120A	FAM120A	false	ENSG00000048828			56257	gene	TARGET	step 1	ENSG00000119865	CNRIP1	CNRIP1	false	ENSG00000119865
239	gene	TARGET	step 1	ENSG00000049130	KITLG	KITLG	false	ENSG00000049130			56258	gene	TARGET	step 1	ENSG00000119866	BCL11A	BCL11A	false	ENSG00000119866
5117	gene	TARGET	step 1	ENSG00000049192	ADAMTS6	ADAMTS6	false	ENSG00000049192			56394	gene	TARGET	step 1	ENSG00000119912	IDE	IDE	false	ENSG00000119912
7191	gene	TARGET	step 1	ENSG00000049239	H6PD	H6PD	false	ENSG00000049239			56395	gene	TARGET	step 1	ENSG00000119969	HELLS	HELLS	false	ENSG00000119969
2482	gene	TARGET	step 1	ENSG00000049245	VAMP3	VAMP3	false	ENSG00000049245			56738	gene	TARGET	step 1	ENSG00000120265	PCMT1	PCMT1	false	ENSG00000120265
2481	gene	TARGET	step 1	ENSG00000049246	PER3	PER3	false	ENSG00000049246			56219	gene	TARGET	step 1	ENSG00000120669	SOHLH2	SOHLH2	false	ENSG00000120669
4334	gene	TARGET	step 1	ENSG00000049323	LTBP1	LTBP1	false	ENSG00000049323			56571	gene	TARGET	step 1	ENSG00000120709	FAM53C	FAM53C	false	ENSG00000120709
2984	gene	TARGET	step 1	ENSG00000049449	RCN1	RCN1	false	ENSG00000049449			56570	gene	TARGET	step 1	ENSG00000120733	KDM3B	KDM3B	false	ENSG00000120733
6015	gene	TARGET	step 1	ENSG00000049540	ELN	ELN	false	ENSG00000049540			56572	gene	TARGET	step 1	ENSG00000120742	SERP1	SERP1	false	ENSG00000120742
633	gene	TARGET	step 1	ENSG00000049618	ARID1B	ARID1B	false	ENSG00000049618			56573	gene	TARGET	step 1	ENSG00000120798	NR2C1	NR2C1	false	ENSG00000120798
7480	gene	TARGET	step 1	ENSG00000049656	CLPTM1L	CLPTM1L	false	ENSG00000049656			56658	gene	TARGET	step 1	ENSG00000121671	CRY2	CRY2	false	ENSG00000121671
2781	gene	TARGET	step 1	ENSG00000049759	NEDD4L	NEDD4L	false	ENSG00000049759			56580	gene	TARGET	step 1	ENSG00000121741	ZMYM2	ZMYM2	false	ENSG00000121741
4231	gene	TARGET	step 1	ENSG00000049769	PPP1R3F	PPP1R3F	false	ENSG00000049769			56418	gene	TARGET	step 1	ENSG00000121749	TBC1D15	TBC1D15	false	ENSG00000121749
1293	gene	TARGET	step 1	ENSG00000050030	KIAA2022	KIAA2022	false	ENSG00000050030			56485	gene	TARGET	step 1	ENSG00000122126	OCRL	OCRL	false	ENSG00000122126
1895	gene	TARGET	step 1	ENSG00000050165	DKK3	DKK3	false	ENSG00000050165			56841	gene	TARGET	step 1	ENSG00000122335	SERAC1	SERAC1	false	ENSG00000122335
198	gene	TARGET	step 1	ENSG00000050393	CCDC90A	CCDC90A	false	ENSG00000050393			56626	gene	TARGET	step 1	ENSG00000122417	ODF2L	ODF2L	false	ENSG00000122417
4223	gene	TARGET	step 1	ENSG00000050438	SLC4A8	SLC4A8	false	ENSG00000050438			56497	gene	TARGET	step 1	ENSG00000122435	CCDC76	CCDC76	false	ENSG00000122435
2451	gene	TARGET	step 1	ENSG00000050628	PTGER3	PTGER3	false	ENSG00000050628			56623	gene	TARGET	step 1	ENSG00000122484	RPAP2	RPAP2	false	ENSG00000122484
989	gene	TARGET	step 1	ENSG00000050748	MAPK9	MAPK9	false	ENSG00000050748			56491	gene	TARGET	step 1	ENSG00000122557	HERPUD2	HERPUD2	false	ENSG00000122557
4241	gene	TARGET	step 1	ENSG00000050767	COL23A1	COL23A1	false	ENSG00000050767			56531	gene	TARGET	step 1	ENSG00000122707	RECK	RECK	false	ENSG00000122707
2268	gene	TARGET	step 1	ENSG00000051009	FAM160A2	FAM160A2	false	ENSG00000051009			56529	gene	TARGET	step 1	ENSG00000122741	DCAF10	DCAF10	false	ENSG00000122741
4343	gene	TARGET	step 1	ENSG00000051108	HERPUD1	HERPUD1	false	ENSG00000051108			56530	gene	TARGET	step 1	ENSG00000122778	KIAA1549	KIAA1549	false	ENSG00000122778
7561	gene	TARGET	step 1	ENSG00000051180	RAD51	RAD51	false	ENSG00000051180			56608	gene	TARGET	step 1	ENSG00000122824	NUDT10	NUDT10	false	ENSG00000122824
4166	gene	TARGET	step 1	ENSG00000051341	POLQ	POLQ	false	ENSG00000051341			56676	gene	TARGET	step 1	ENSG00000122912	SLC25A16	SLC25A16	false	ENSG00000122912
7578	gene	TARGET	step 1	ENSG00000051620	HEBP2	HEBP2	false	ENSG00000051620			56677	gene	TARGET	step 1	ENSG00000122958	VPS26A	VPS26A	false	ENSG00000122958
6524	gene	TARGET	step 1	ENSG00000051825	MPHOSPH9	MPHOSPH9	false	ENSG00000051825			56255	gene	TARGET	step 1	ENSG00000123066	MED13L	MED13L	false	ENSG00000123066
515	gene	TARGET	step 1	ENSG00000052126	PLEKHA5	PLEKHA5	false	ENSG00000052126			56650	gene	TARGET	step 1	ENSG00000123094	RASSF8	RASSF8	false	ENSG00000123094
3693	gene	TARGET	step 1	ENSG00000052723	SIKE1	SIKE1	false	ENSG00000052723			56161	gene	TARGET	step 1	ENSG00000123119	NECAB1	NECAB1	false	ENSG00000123119
3633	gene	TARGET	step 1	ENSG00000052795	FNIP2	FNIP2	false	ENSG00000052795			56166	gene	TARGET	step 1	ENSG00000123124	WWP1	WWP1	false	ENSG00000123124
6586	gene	TARGET	step 1	ENSG00000052841	TTC17	TTC17	false	ENSG00000052841			56193	gene	TARGET	step 1	ENSG00000123213	NLN	NLN	false	ENSG00000123213
5121	gene	TARGET	step 1	ENSG00000052850	ALX4	ALX4	false	ENSG00000052850			56434	gene	TARGET	step 1	ENSG00000123405	NFE2	NFE2	false	ENSG00000123405
4439	gene	TARGET	step 1	ENSG00000053108	FSTL4	FSTL4	false	ENSG00000053108			56435	gene	TARGET	step 1	ENSG00000123472	ATPAF1	ATPAF1	false	ENSG00000123472
312	gene	TARGET	step 1	ENSG00000053254	FOXN3	FOXN3	false	ENSG00000053254			56284	gene	TARGET	step 1	ENSG00000123575	FAM199X	FAM199X	false	ENSG00000123575
6267	gene	TARGET	step 1	ENSG00000053438	NNAT	NNAT	false	ENSG00000053438			56283	gene	TARGET	step 1	ENSG00000123643	SLC36A1	SLC36A1	false	ENSG00000123643
5609	gene	TARGET	step 1	ENSG00000053702	NRIP2	NRIP2	false	ENSG00000053702			56256	gene	TARGET	step 1	ENSG00000123684	LPGAT1	LPGAT1	false	ENSG00000123684
7611	gene	TARGET	step 1	ENSG00000053918	KCNQ1	KCNQ1	false	ENSG00000053918			56260	gene	TARGET	step 1	ENSG00000123700	KCNJ2	KCNJ2	false	ENSG00000123700
3471	gene	TARGET	step 1	ENSG00000054118	THRAP3	THRAP3	false	ENSG00000054118			56174	gene	TARGET	step 1	ENSG00000124164	VAPB	VAPB	false	ENSG00000124164
803	gene	TARGET	step 1	ENSG00000054219	LY75	LY75	false	ENSG00000054219			56757	gene	TARGET	step 1	ENSG00000124171	PARD6B	PARD6B	false	ENSG00000124171
4000	gene	TARGET	step 1	ENSG00000054267	ARID4B	ARID4B	false	ENSG00000054267			56173	gene	TARGET	step 1	ENSG00000124275	MTRR	MTRR	false	ENSG00000124275
5243	gene	TARGET	step 1	ENSG00000054277	OPN3	OPN3	false	ENSG00000054277			56777	gene	TARGET	step 1	ENSG00000124356	STAMBP	STAMBP	false	ENSG00000124356
1362	gene	TARGET	step 1	ENSG00000054523	KIF1B	KIF1B	false	ENSG00000054523			56730	gene	TARGET	step 1	ENSG00000124782	RREB1	RREB1	false	ENSG00000124782
2559	gene	TARGET	step 1	ENSG00000054598	FOXC1	FOXC1	false	ENSG00000054598			56731	gene	TARGET	step 1	ENSG00000124788	ATXN1	ATXN1	false	ENSG00000124788
6436	gene	TARGET	step 1	ENSG00000054611	TBC1D22A	TBC1D22A	false	ENSG00000054611			56312	gene	TARGET	step 1	ENSG00000124789	NUP153	NUP153	false	ENSG00000124789
1484	gene	TARGET	step 1	ENSG00000054690	PLEKHH1	PLEKHH1	false	ENSG00000054690			56742	gene	TARGET	step 1	ENSG00000125149	C16orf70	C16orf70	false	ENSG00000125149
5653	gene	TARGET	step 1	ENSG00000054793	ATP9A	ATP9A	false	ENSG00000054793			56415	gene	TARGET	step 1	ENSG00000125246	CLYBL	CLYBL	false	ENSG00000125246
7538	gene	TARGET	step 1	ENSG00000054803	CBLN4	CBLN4	false	ENSG00000054803			56414	gene	TARGET	step 1	ENSG00000125266	EFNB2	EFNB2	false	ENSG00000125266
7127	gene	TARGET	step 1	ENSG00000054965	FAM168A	FAM168A	false	ENSG00000054965			56408	gene	TARGET	step 1	ENSG00000125351	UPF3B	UPF3B	false	ENSG00000125351
817	gene	TARGET	step 1	ENSG00000054967	RELT	RELT	false	ENSG00000054967			56337	gene	TARGET	step 1	ENSG00000125827	TMX4	TMX4	false	ENSG00000125827
4037	gene	TARGET	step 1	ENSG00000054983	GALC	GALC	false	ENSG00000054983			56339	gene	TARGET	step 1	ENSG00000125848	FLRT3	FLRT3	false	ENSG00000125848
4903	gene	TARGET	step 1	ENSG00000055070	C1orf144	C1orf144	false	ENSG00000055070			56028	gene	TARGET	step 1	ENSG00000125965	GDF5	GDF5	false	ENSG00000125965
7855	gene	TARGET	step 1	ENSG00000055118	KCNH2	KCNH2	false	ENSG00000055118			56269	gene	TARGET	step 1	ENSG00000126107	HECTD3	HECTD3	false	ENSG00000126107
4649	gene	TARGET	step 1	ENSG00000055130	CUL1	CUL1	false	ENSG00000055130			56734	gene	TARGET	step 1	ENSG00000126767	ELK1	ELK1	false	ENSG00000126767
471	gene	TARGET	step 1	ENSG00000055208	TAB2	TAB2	false	ENSG00000055208			56735	gene	TARGET	step 1	ENSG00000126775	ATG14	ATG14	false	ENSG00000126775
5020	gene	TARGET	step 1	ENSG00000055609	MLL3	MLL3	false	ENSG00000055609			56108	gene	TARGET	step 1	ENSG00000127220	ABHD8	ABHD8	false	ENSG00000127220
4892	gene	TARGET	step 1	ENSG00000055813	CCDC85A	CCDC85A	false	ENSG00000055813			56189	gene	TARGET	step 1	ENSG00000127616	SMARCA4	SMARCA4	false	ENSG00000127616
4608	gene	TARGET	step 1	ENSG00000055917	PUM2	PUM2	false	ENSG00000055917			56188	gene	TARGET	step 1	ENSG00000127870	RNF6	RNF6	false	ENSG00000127870
6945	gene	TARGET	step 1	ENSG00000055950	MRPL43	MRPL43	false	ENSG00000055950			56925	gene	TARGET	step 1	ENSG00000127946	HIP1	HIP1	false	ENSG00000127946
257	gene	TARGET	step 1	ENSG00000056277	ZNF280C	ZNF280C	false	ENSG00000056277			56693	gene	TARGET	step 1	ENSG00000128567	PODXL	PODXL	false	ENSG00000128567
4905	gene	TARGET	step 1	ENSG00000056487	PHF21B	PHF21B	false	ENSG00000056487			56838	gene	TARGET	step 1	ENSG00000128595	CALU	CALU	false	ENSG00000128595
1633	gene	TARGET	step 1	ENSG00000056661	PCGF2	PCGF2	false	ENSG00000056661			56561	gene	TARGET	step 1	ENSG00000128714	HOXD13	HOXD13	false	ENSG00000128714
943	gene	TARGET	step 1	ENSG00000056998	GYG2	GYG2	false	ENSG00000056998			56767	gene	TARGET	step 1	ENSG00000128833	MYO5C	MYO5C	false	ENSG00000128833
1828	gene	TARGET	step 1	ENSG00000057019	DCBLD2	DCBLD2	false	ENSG00000057019			56631	gene	TARGET	step 1	ENSG00000128849	CGNL1	CGNL1	false	ENSG00000128849
3268	gene	TARGET	step 1	ENSG00000057252	SOAT1	SOAT1	false	ENSG00000057252			56632	gene	TARGET	step 1	ENSG00000128872	TMOD2	TMOD2	false	ENSG00000128872
5304	gene	TARGET	step 1	ENSG00000057294	PKP2	PKP2	false	ENSG00000057294			56660	gene	TARGET	step 1	ENSG00000128923	FAM63B	FAM63B	false	ENSG00000128923
1796	gene	TARGET	step 1	ENSG00000057468	MSH4	MSH4	false	ENSG00000057468			56226	gene	TARGET	step 1	ENSG00000129422	MTUS1	MTUS1	false	ENSG00000129422
473	gene	TARGET	step 1	ENSG00000057657	PRDM1	PRDM1	false	ENSG00000057657			56077	gene	TARGET	step 1	ENSG00000129680	MAP7D3	MAP7D3	false	ENSG00000129680
1502	gene	TARGET	step 1	ENSG00000057704	TMCC3	TMCC3	false	ENSG00000057704			56791	gene	TARGET	step 1	ENSG00000129911	KLF16	KLF16	false	ENSG00000129911
7264	gene	TARGET	step 1	ENSG00000057935	MTA3	MTA3	false	ENSG00000057935			56774	gene	TARGET	step 1	ENSG00000129933	MAU2	MAU2	false	ENSG00000129933
4840	gene	TARGET	step 1	ENSG00000058056	USP13	USP13	false	ENSG00000058056			56788	gene	TARGET	step 1	ENSG00000129990	SYT5	SYT5	false	ENSG00000129990
7122	gene	TARGET	step 1	ENSG00000058063	ATP11B	ATP11B	false	ENSG00000058063			56787	gene	TARGET	step 1	ENSG00000129993	CBFA2T3	CBFA2T3	false	ENSG00000129993
4158	gene	TARGET	step 1	ENSG00000058085	LAMC2	LAMC2	false	ENSG00000058085			55971	gene	TARGET	step 1	ENSG00000130590	SAMD10	SAMD10	false	ENSG00000130590
4478	gene	TARGET	step 1	ENSG00000058091	CDK14	CDK14	false	ENSG00000058091			56514	gene	TARGET	step 1	ENSG00000130713	EXOSC2	EXOSC2	false	ENSG00000130713
2867	gene	TARGET	step 1	ENSG00000058262	SEC61A1	SEC61A1	false	ENSG00000058262			56044	gene	TARGET	step 1	ENSG00000130749	ZC3H4	ZC3H4	false	ENSG00000130749
3906	gene	TARGET	step 1	ENSG00000058272	PPP1R12A	PPP1R12A	false	ENSG00000058272			56236	gene	TARGET	step 1	ENSG00000131016	AKAP12	AKAP12	false	ENSG00000131016
3897	gene	TARGET	step 1	ENSG00000058335	RASGRF1	RASGRF1	false	ENSG00000058335			56701	gene	TARGET	step 1	ENSG00000131067	GGT7	GGT7	false	ENSG00000131067
5762	gene	TARGET	step 1	ENSG00000058404	CAMK2B	CAMK2B	false	ENSG00000058404			56842	gene	TARGET	step 1	ENSG00000131089	ARHGEF9	ARHGEF9	false	ENSG00000131089
2039	gene	TARGET	step 1	ENSG00000058668	ATP2B4	ATP2B4	false	ENSG00000058668			56409	gene	TARGET	step 1	ENSG00000131149	KIAA0182	KIAA0182	false	ENSG00000131149
2025	gene	TARGET	step 1	ENSG00000058673	ZC3H11A	ZC3H11A	false	ENSG00000058673			56411	gene	TARGET	step 1	ENSG00000131242	RAB11FIP4	RAB11FIP4	false	ENSG00000131242
5123	gene	TARGET	step 1	ENSG00000058799	YIPF1	YIPF1	false	ENSG00000058799			56793	gene	TARGET	step 1	ENSG00000131323	TRAF3	TRAF3	false	ENSG00000131323
1224	gene	TARGET	step 1	ENSG00000058804	TMEM48	TMEM48	false	ENSG00000058804			56454	gene	TARGET	step 1	ENSG00000131374	TBC1D5	TBC1D5	false	ENSG00000131374
2004	gene	TARGET	step 1	ENSG00000058866	DGKG	DGKG	false	ENSG00000058866			56455	gene	TARGET	step 1	ENSG00000131408	NR1H2	NR1H2	false	ENSG00000131408
2410	gene	TARGET	step 1	ENSG00000059145	UNKL	UNKL	false	ENSG00000059145			56347	gene	TARGET	step 1	ENSG00000131467	PSME3	PSME3	false	ENSG00000131467
6510	gene	TARGET	step 1	ENSG00000059588	TARBP1	TARBP1	false	ENSG00000059588			56833	gene	TARGET	step 1	ENSG00000131620	ANO1	ANO1	false	ENSG00000131620
2655	gene	TARGET	step 1	ENSG00000059728	MXD1	MXD1	false	ENSG00000059728			56387	gene	TARGET	step 1	ENSG00000131871	SELS	SELS	false	ENSG00000131871
5160	gene	TARGET	step 1	ENSG00000059758	CDK17	CDK17	false	ENSG00000059758			56780	gene	TARGET	step 1	ENSG00000132024	CC2D1A	CC2D1A	false	ENSG00000132024
2617	gene	TARGET	step 1	ENSG00000059804	SLC2A3	SLC2A3	false	ENSG00000059804			56398	gene	TARGET	step 1	ENSG00000132155	RAF1	RAF1	false	ENSG00000132155
7648	gene	TARGET	step 1	ENSG00000060069	CTDP1	CTDP1	false	ENSG00000060069			56405	gene	TARGET	step 1	ENSG00000132383	RPA1	RPA1	false	ENSG00000132383
7677	gene	TARGET	step 1	ENSG00000060138	CSDA	CSDA	false	ENSG00000060138			56366	gene	TARGET	step 1	ENSG00000132388	UBE2G1	UBE2G1	false	ENSG00000132388
7426	gene	TARGET	step 1	ENSG00000060140	STYK1	STYK1	false	ENSG00000060140			56509	gene	TARGET	step 1	ENSG00000132510	KDM6B	KDM6B	false	ENSG00000132510
2290	gene	TARGET	step 1	ENSG00000060237	WNK1	WNK1	false	ENSG00000060237			56232	gene	TARGET	step 1	ENSG00000132970	WASF3	WASF3	false	ENSG00000132970
7753	gene	TARGET	step 1	ENSG00000060339	CCAR1	CCAR1	false	ENSG00000060339			56101	gene	TARGET	step 1	ENSG00000133065	SLC41A1	SLC41A1	false	ENSG00000133065
7771	gene	TARGET	step 1	ENSG00000060491	OGFR	OGFR	false	ENSG00000060491			56574	gene	TARGET	step 1	ENSG00000133818	RRAS2	RRAS2	false	ENSG00000133818
2002	gene	TARGET	step 1	ENSG00000060656	PTPRU	PTPRU	false	ENSG00000060656			56896	gene	TARGET	step 1	ENSG00000133961	NUMB	NUMB	false	ENSG00000133961
3380	gene	TARGET	step 1	ENSG00000060709	RIMBP2	RIMBP2	false	ENSG00000060709			56478	gene	TARGET	step 1	ENSG00000134046	MBD2	MBD2	false	ENSG00000134046
2105	gene	TARGET	step 1	ENSG00000060718	COL11A1	COL11A1	false	ENSG00000060718			56306	gene	TARGET	step 1	ENSG00000134146	ATPBD4	ATPBD4	false	ENSG00000134146
4357	gene	TARGET	step 1	ENSG00000060749	QSER1	QSER1	false	ENSG00000060749			56305	gene	TARGET	step 1	ENSG00000134198	TSPAN2	TSPAN2	false	ENSG00000134198
4362	gene	TARGET	step 1	ENSG00000060762	BRP44L	BRP44L	false	ENSG00000060762			56521	gene	TARGET	step 1	ENSG00000134207	SYT6	SYT6	false	ENSG00000134207
624	gene	TARGET	step 1	ENSG00000060982	BCAT1	BCAT1	false	ENSG00000060982			56516	gene	TARGET	step 1	ENSG00000134243	SORT1	SORT1	false	ENSG00000134243
4982	gene	TARGET	step 1	ENSG00000061337	LZTS1	LZTS1	false	ENSG00000061337			56522	gene	TARGET	step 1	ENSG00000134294	SLC38A2	SLC38A2	false	ENSG00000134294
7223	gene	TARGET	step 1	ENSG00000061455	PRDM6	PRDM6	false	ENSG00000061455			56253	gene	TARGET	step 1	ENSG00000134369	NAV1	NAV1	false	ENSG00000134369
5128	gene	TARGET	step 1	ENSG00000061676	NCKAP1	NCKAP1	false	ENSG00000061676			56559	gene	TARGET	step 1	ENSG00000134443	GRP	GRP	false	ENSG00000134443
3852	gene	TARGET	step 1	ENSG00000061936	SFSWAP	SFSWAP	false	ENSG00000061936			56198	gene	TARGET	step 1	ENSG00000134532	SOX5	SOX5	false	ENSG00000134532
6892	gene	TARGET	step 1	ENSG00000061938	TNK2	TNK2	false	ENSG00000061938			56140	gene	TARGET	step 1	ENSG00000134824	FADS2	FADS2	false	ENSG00000134824
380	gene	TARGET	step 1	ENSG00000061987	MON2	MON2	false	ENSG00000061987			56136	gene	TARGET	step 1	ENSG00000134853	PDGFRA	PDGFRA	false	ENSG00000134853
2665	gene	TARGET	step 1	ENSG00000062194	GPBP1	GPBP1	false	ENSG00000062194			56223	gene	TARGET	step 1	ENSG00000134864	A2LD1	A2LD1	false	ENSG00000134864
4795	gene	TARGET	step 1	ENSG00000062282	DGAT2	DGAT2	false	ENSG00000062282			56222	gene	TARGET	step 1	ENSG00000134884	ARGLU1	ARGLU1	false	ENSG00000134884
6998	gene	TARGET	step 1	ENSG00000062485	CS	CS	false	ENSG00000062485			56654	gene	TARGET	step 1	ENSG00000134986	C5orf13	C5orf13	false	ENSG00000134986
4251	gene	TARGET	step 1	ENSG00000062598	ELMO2	ELMO2	false	ENSG00000062598			56806	gene	TARGET	step 1	ENSG00000135052	GOLM1	GOLM1	false	ENSG00000135052
177	gene	TARGET	step 1	ENSG00000062650	WAPAL	WAPAL	false	ENSG00000062650			56095	gene	TARGET	step 1	ENSG00000135316	SYNCRIP	SYNCRIP	false	ENSG00000135316
3125	gene	TARGET	step 1	ENSG00000062725	APPBP2	APPBP2	false	ENSG00000062725			56826	gene	TARGET	step 1	ENSG00000135365	PHF21A	PHF21A	false	ENSG00000135365
2170	gene	TARGET	step 1	ENSG00000063015	SEZ6	SEZ6	false	ENSG00000063015			56053	gene	TARGET	step 1	ENSG00000135373	EHF	EHF	false	ENSG00000135373
4381	gene	TARGET	step 1	ENSG00000063046	EIF4B	EIF4B	false	ENSG00000063046			56827	gene	TARGET	step 1	ENSG00000135473	PAN2	PAN2	false	ENSG00000135473
7194	gene	TARGET	step 1	ENSG00000063169	GLTSCR1	GLTSCR1	false	ENSG00000063169			56221	gene	TARGET	step 1	ENSG00000135506	OS9	OS9	false	ENSG00000135506
6762	gene	TARGET	step 1	ENSG00000063180	CA11	CA11	false	ENSG00000063180			56197	gene	TARGET	step 1	ENSG00000135535	CD164	CD164	false	ENSG00000135535
5053	gene	TARGET	step 1	ENSG00000063245	EPN1	EPN1	false	ENSG00000063245			56801	gene	TARGET	step 1	ENSG00000135631	RAB11FIP5	RAB11FIP5	false	ENSG00000135631
6200	gene	TARGET	step 1	ENSG00000063322	MED29	MED29	false	ENSG00000063322			56800	gene	TARGET	step 1	ENSG00000135632	SMYD5	SMYD5	false	ENSG00000135632
4755	gene	TARGET	step 1	ENSG00000063438	AHRR	AHRR	false	ENSG00000063438			56279	gene	TARGET	step 1	ENSG00000135776	ABCB10	ABCB10	false	ENSG00000135776
4030	gene	TARGET	step 1	ENSG00000063587	ZNF275	ZNF275	false	ENSG00000063587			56607	gene	TARGET	step 1	ENSG00000135924	DNAJB2	DNAJB2	false	ENSG00000135924
7723	gene	TARGET	step 1	ENSG00000063660	GPC1	GPC1	false	ENSG00000063660			56216	gene	TARGET	step 1	ENSG00000136010	ALDH1L2	ALDH1L2	false	ENSG00000136010
5038	gene	TARGET	step 1	ENSG00000063978	RNF4	RNF4	false	ENSG00000063978			55964	gene	TARGET	step 1	ENSG00000136026	CKAP4	CKAP4	false	ENSG00000136026
1305	gene	TARGET	step 1	ENSG00000064042	LIMCH1	LIMCH1	false	ENSG00000064042			56079	gene	TARGET	step 1	ENSG00000136040	PLXNC1	PLXNC1	false	ENSG00000136040
6884	gene	TARGET	step 1	ENSG00000064115	TM7SF3	TM7SF3	false	ENSG00000064115			56078	gene	TARGET	step 1	ENSG00000136044	APPL2	APPL2	false	ENSG00000136044
2342	gene	TARGET	step 1	ENSG00000064195	DLX3	DLX3	false	ENSG00000064195			56109	gene	TARGET	step 1	ENSG00000136237	RAPGEF5	RAPGEF5	false	ENSG00000136237
6259	gene	TARGET	step 1	ENSG00000064225	ST3GAL6	ST3GAL6	false	ENSG00000064225			56914	gene	TARGET	step 1	ENSG00000136450	SRSF1	SRSF1	false	ENSG00000136450
4642	gene	TARGET	step 1	ENSG00000064300	NGFR	NGFR	false	ENSG00000064300			56484	gene	TARGET	step 1	ENSG00000136451	VEZF1	VEZF1	false	ENSG00000136451
3431	gene	TARGET	step 1	ENSG00000064309	CDON	CDON	false	ENSG00000064309			56582	gene	TARGET	step 1	ENSG00000136634	IL10	IL10	false	ENSG00000136634
338	gene	TARGET	step 1	ENSG00000064393	HIPK2	HIPK2	false	ENSG00000064393			56566	gene	TARGET	step 1	ENSG00000136731	UGGT1	UGGT1	false	ENSG00000136731
3648	gene	TARGET	step 1	ENSG00000064419	TNPO3	TNPO3	false	ENSG00000064419			56758	gene	TARGET	step 1	ENSG00000136826	KLF4	KLF4	false	ENSG00000136826
218	gene	TARGET	step 1	ENSG00000064490	RFXANK	RFXANK	false	ENSG00000064490			56856	gene	TARGET	step 1	ENSG00000136868	SLC31A1	SLC31A1	false	ENSG00000136868
5465	gene	TARGET	step 1	ENSG00000064607	SUGP2	SUGP2	false	ENSG00000064607			56131	gene	TARGET	step 1	ENSG00000137168	PPIL1	PPIL1	false	ENSG00000137168
4198	gene	TARGET	step 1	ENSG00000064651	SLC12A2	SLC12A2	false	ENSG00000064651			56909	gene	TARGET	step 1	ENSG00000137193	PIM1	PIM1	false	ENSG00000137193
5749	gene	TARGET	step 1	ENSG00000064652	SNX24	SNX24	false	ENSG00000064652			56906	gene	TARGET	step 1	ENSG00000137266	SLC22A23	SLC22A23	false	ENSG00000137266
4737	gene	TARGET	step 1	ENSG00000064655	EYA2	EYA2	false	ENSG00000064655			56907	gene	TARGET	step 1	ENSG00000137269	LRRC1	LRRC1	false	ENSG00000137269
701	gene	TARGET	step 1	ENSG00000064692	SNCAIP	SNCAIP	false	ENSG00000064692			56057	gene	TARGET	step 1	ENSG00000137449	CPEB2	CPEB2	false	ENSG00000137449
6160	gene	TARGET	step 1	ENSG00000064726	BTBD1	BTBD1	false	ENSG00000064726			56086	gene	TARGET	step 1	ENSG00000137478	FCHSD2	FCHSD2	false	ENSG00000137478
7564	gene	TARGET	step 1	ENSG00000064763	FAR2	FAR2	false	ENSG00000064763			56224	gene	TARGET	step 1	ENSG00000137692	DCUN1D5	DCUN1D5	false	ENSG00000137692
1179	gene	TARGET	step 1	ENSG00000064932	SBNO2	SBNO2	false	ENSG00000064932			56310	gene	TARGET	step 1	ENSG00000137869	CYP19A1	CYP19A1	false	ENSG00000137869
5753	gene	TARGET	step 1	ENSG00000064989	CALCRL	CALCRL	false	ENSG00000064989			56135	gene	TARGET	step 1	ENSG00000137872	SEMA6D	SEMA6D	false	ENSG00000137872
3071	gene	TARGET	step 1	ENSG00000064999	ANKS1A	ANKS1A	false	ENSG00000064999			56350	gene	TARGET	step 1	ENSG00000137878	GCOM1	GCOM1	false	ENSG00000137878
2215	gene	TARGET	step 1	ENSG00000065000	AP3D1	AP3D1	false	ENSG00000065000			56888	gene	TARGET	step 1	ENSG00000138083	SIX3	SIX3	false	ENSG00000138083
6497	gene	TARGET	step 1	ENSG00000065029	ZNF76	ZNF76	false	ENSG00000065029			55962	gene	TARGET	step 1	ENSG00000138279	ANXA7	ANXA7	false	ENSG00000138279
1632	gene	TARGET	step 1	ENSG00000065054	SLC9A3R2	SLC9A3R2	false	ENSG00000065054			56112	gene	TARGET	step 1	ENSG00000138443	ABI2	ABI2	false	ENSG00000138443
1535	gene	TARGET	step 1	ENSG00000065060	UHRF1BP1	UHRF1BP1	false	ENSG00000065060			56799	gene	TARGET	step 1	ENSG00000138604	GLCE	GLCE	false	ENSG00000138604
200	gene	TARGET	step 1	ENSG00000065135	GNAI3	GNAI3	false	ENSG00000065135			56403	gene	TARGET	step 1	ENSG00000138757	G3BP2	G3BP2	false	ENSG00000138757
2358	gene	TARGET	step 1	ENSG00000065150	IPO5	IPO5	false	ENSG00000065150			56781	gene	TARGET	step 1	ENSG00000138760	SCARB2	SCARB2	false	ENSG00000138760
2356	gene	TARGET	step 1	ENSG00000065183	WDR3	WDR3	false	ENSG00000065183			56782	gene	TARGET	step 1	ENSG00000138795	LEF1	LEF1	false	ENSG00000138795
3953	gene	TARGET	step 1	ENSG00000065243	PKN2	PKN2	false	ENSG00000065243			56155	gene	TARGET	step 1	ENSG00000139197	PEX5	PEX5	false	ENSG00000139197
716	gene	TARGET	step 1	ENSG00000065308	TRAM2	TRAM2	false	ENSG00000065308			56024	gene	TARGET	step 1	ENSG00000139209	SLC38A4	SLC38A4	false	ENSG00000139209
669	gene	TARGET	step 1	ENSG00000065320	NTN1	NTN1	false	ENSG00000065320			56025	gene	TARGET	step 1	ENSG00000139219	COL2A1	COL2A1	false	ENSG00000139219
788	gene	TARGET	step 1	ENSG00000065361	ERBB3	ERBB3	false	ENSG00000065361			56150	gene	TARGET	step 1	ENSG00000139278	GLIPR1	GLIPR1	false	ENSG00000139278
1655	gene	TARGET	step 1	ENSG00000065413	ANKRD44	ANKRD44	false	ENSG00000065413			55941	gene	TARGET	step 1	ENSG00000139289	PHLDA1	PHLDA1	false	ENSG00000139289
4486	gene	TARGET	step 1	ENSG00000065485	PDIA5	PDIA5	false	ENSG00000065485			56825	gene	TARGET	step 1	ENSG00000139324	TMTC3	TMTC3	false	ENSG00000139324
1080	gene	TARGET	step 1	ENSG00000065491	TBC1D22B	TBC1D22B	false	ENSG00000065491			56851	gene	TARGET	step 1	ENSG00000139645	ANKRD52	ANKRD52	false	ENSG00000139645
5134	gene	TARGET	step 1	ENSG00000065526	SPEN	SPEN	false	ENSG00000065526			56345	gene	TARGET	step 1	ENSG00000139687	RB1	RB1	false	ENSG00000139687
5126	gene	TARGET	step 1	ENSG00000065534	MYLK	MYLK	false	ENSG00000065534			55981	gene	TARGET	step 1	ENSG00000139697	SBNO1	SBNO1	false	ENSG00000139697
3814	gene	TARGET	step 1	ENSG00000065559	MAP2K4	MAP2K4	false	ENSG00000065559			56875	gene	TARGET	step 1	ENSG00000139734	DIAPH3	DIAPH3	false	ENSG00000139734
5681	gene	TARGET	step 1	ENSG00000065609	SNAP91	SNAP91	false	ENSG00000065609			56836	gene	TARGET	step 1	ENSG00000139826	ABHD13	ABHD13	false	ENSG00000139826
6361	gene	TARGET	step 1	ENSG00000065615	CYB5R4	CYB5R4	false	ENSG00000065615			56010	gene	TARGET	step 1	ENSG00000139910	NOVA1	NOVA1	false	ENSG00000139910
799	gene	TARGET	step 1	ENSG00000065665	SEC61A2	SEC61A2	false	ENSG00000065665			56036	gene	TARGET	step 1	ENSG00000140262	TCF12	TCF12	false	ENSG00000140262
920	gene	TARGET	step 1	ENSG00000065802	ASB1	ASB1	false	ENSG00000065802			56037	gene	TARGET	step 1	ENSG00000140265	ZSCAN29	ZSCAN29	false	ENSG00000140265
2764	gene	TARGET	step 1	ENSG00000065809	FAM107B	FAM107B	false	ENSG00000065809			56643	gene	TARGET	step 1	ENSG00000140285	FGF7	FGF7	false	ENSG00000140285
892	gene	TARGET	step 1	ENSG00000065882	TBC1D1	TBC1D1	false	ENSG00000065882			56071	gene	TARGET	step 1	ENSG00000140443	IGF1R	IGF1R	false	ENSG00000140443
1027	gene	TARGET	step 1	ENSG00000065883	CDK13	CDK13	false	ENSG00000065883			56214	gene	TARGET	step 1	ENSG00000140526	ABHD2	ABHD2	false	ENSG00000140526
5718	gene	TARGET	step 1	ENSG00000065911	MTHFD2	MTHFD2	false	ENSG00000065911			56203	gene	TARGET	step 1	ENSG00000140564	FURIN	FURIN	false	ENSG00000140564
3598	gene	TARGET	step 1	ENSG00000065970	FOXJ2	FOXJ2	false	ENSG00000065970			56295	gene	TARGET	step 1	ENSG00000140948	ZCCHC14	ZCCHC14	false	ENSG00000140948
757	gene	TARGET	step 1	ENSG00000065989	PDE4A	PDE4A	false	ENSG00000065989			56895	gene	TARGET	step 1	ENSG00000141034	C17orf39	C17orf39	false	ENSG00000141034
5346	gene	TARGET	step 1	ENSG00000066032	CTNNA2	CTNNA2	false	ENSG00000066032			56918	gene	TARGET	step 1	ENSG00000141141	DDX52	DDX52	false	ENSG00000141141
476	gene	TARGET	step 1	ENSG00000066044	ELAVL1	ELAVL1	false	ENSG00000066044			55961	gene	TARGET	step 1	ENSG00000141150	RASL10B	RASL10B	false	ENSG00000141150
3186	gene	TARGET	step 1	ENSG00000066084	DIP2B	DIP2B	false	ENSG00000066084			56905	gene	TARGET	step 1	ENSG00000141433	ADCYAP1	ADCYAP1	false	ENSG00000141433
6539	gene	TARGET	step 1	ENSG00000066117	SMARCD1	SMARCD1	false	ENSG00000066117			56076	gene	TARGET	step 1	ENSG00000141448	GATA6	GATA6	false	ENSG00000141448
7175	gene	TARGET	step 1	ENSG00000066135	KDM4A	KDM4A	false	ENSG00000066135			56539	gene	TARGET	step 1	ENSG00000141568	FOXK2	FOXK2	false	ENSG00000141568
7303	gene	TARGET	step 1	ENSG00000066322	ELOVL1	ELOVL1	false	ENSG00000066322			56486	gene	TARGET	step 1	ENSG00000141622	RNF165	RNF165	false	ENSG00000141622
3545	gene	TARGET	step 1	ENSG00000066382	MPPED2	MPPED2	false	ENSG00000066382			56259	gene	TARGET	step 1	ENSG00000141639	MAPK4	MAPK4	false	ENSG00000141639
6391	gene	TARGET	step 1	ENSG00000066405	CLDN18	CLDN18	false	ENSG00000066405			56487	gene	TARGET	step 1	ENSG00000141646	SMAD4	SMAD4	false	ENSG00000141646
3680	gene	TARGET	step 1	ENSG00000066422	ZBTB11	ZBTB11	false	ENSG00000066422			56540	gene	TARGET	step 1	ENSG00000142549	IGLON5	IGLON5	false	ENSG00000142549
163	gene	TARGET	step 1	ENSG00000066427	ATXN3	ATXN3	false	ENSG00000066427			56600	gene	TARGET	step 1	ENSG00000142611	PRDM16	PRDM16	false	ENSG00000142611
5240	gene	TARGET	step 1	ENSG00000066468	FGFR2	FGFR2	false	ENSG00000066468			56351	gene	TARGET	step 1	ENSG00000142784	WDTC1	WDTC1	false	ENSG00000142784
3608	gene	TARGET	step 1	ENSG00000066557	LRRC40	LRRC40	false	ENSG00000066557			56042	gene	TARGET	step 1	ENSG00000143067	ZNF697	ZNF697	false	ENSG00000143067
2768	gene	TARGET	step 1	ENSG00000066629	EML1	EML1	false	ENSG00000066629			56217	gene	TARGET	step 1	ENSG00000143157	POGK	POGK	false	ENSG00000143157
5393	gene	TARGET	step 1	ENSG00000066654	THUMPD1	THUMPD1	false	ENSG00000066654			56093	gene	TARGET	step 1	ENSG00000143190	POU2F1	POU2F1	false	ENSG00000143190
6504	gene	TARGET	step 1	ENSG00000066735	KIF26A	KIF26A	false	ENSG00000066735			56092	gene	TARGET	step 1	ENSG00000143195	ILDR2	ILDR2	false	ENSG00000143195
3659	gene	TARGET	step 1	ENSG00000066739	ATG2B	ATG2B	false	ENSG00000066739			56034	gene	TARGET	step 1	ENSG00000143322	ABL2	ABL2	false	ENSG00000143322
6147	gene	TARGET	step 1	ENSG00000066777	ARFGEF1	ARFGEF1	false	ENSG00000066777			56035	gene	TARGET	step 1	ENSG00000143324	XPR1	XPR1	false	ENSG00000143324
3553	gene	TARGET	step 1	ENSG00000066855	MTFR1	MTFR1	false	ENSG00000066855			56461	gene	TARGET	step 1	ENSG00000143614	GATAD2B	GATAD2B	false	ENSG00000143614
7073	gene	TARGET	step 1	ENSG00000066933	MYO9A	MYO9A	false	ENSG00000066933			56451	gene	TARGET	step 1	ENSG00000143756	FBXO28	FBXO28	false	ENSG00000143756
2977	gene	TARGET	step 1	ENSG00000067048	DDX3Y	DDX3Y	false	ENSG00000067048			56446	gene	TARGET	step 1	ENSG00000143799	PARP1	PARP1	false	ENSG00000143799
6245	gene	TARGET	step 1	ENSG00000067066	SP100	SP100	false	ENSG00000067066			56141	gene	TARGET	step 1	ENSG00000144057	ST6GAL2	ST6GAL2	false	ENSG00000144057
1047	gene	TARGET	step 1	ENSG00000067082	KLF6	KLF6	false	ENSG00000067082			56033	gene	TARGET	step 1	ENSG00000144228	SPOPL	SPOPL	false	ENSG00000144228
3262	gene	TARGET	step 1	ENSG00000067113	PPAP2A	PPAP2A	false	ENSG00000067113			55993	gene	TARGET	step 1	ENSG00000144229	THSD7B	THSD7B	false	ENSG00000144229
1915	gene	TARGET	step 1	ENSG00000067141	NEO1	NEO1	false	ENSG00000067141			56088	gene	TARGET	step 1	ENSG00000144445	C2orf67	C2orf67	false	ENSG00000144445
5848	gene	TARGET	step 1	ENSG00000067167	TRAM1	TRAM1	false	ENSG00000067167			56130	gene	TARGET	step 1	ENSG00000144567	FAM134A	FAM134A	false	ENSG00000144567
1843	gene	TARGET	step 1	ENSG00000067177	PHKA1	PHKA1	false	ENSG00000067177			56139	gene	TARGET	step 1	ENSG00000144642	RBMS3	RBMS3	false	ENSG00000144642
7584	gene	TARGET	step 1	ENSG00000067182	TNFRSF1A	TNFRSF1A	false	ENSG00000067182			56134	gene	TARGET	step 1	ENSG00000144668	ITGA9	ITGA9	false	ENSG00000144668
2445	gene	TARGET	step 1	ENSG00000067191	CACNB1	CACNB1	false	ENSG00000067191			56133	gene	TARGET	step 1	ENSG00000144677	CTDSPL	CTDSPL	false	ENSG00000144677
2135	gene	TARGET	step 1	ENSG00000067208	EVI5	EVI5	false	ENSG00000067208			56373	gene	TARGET	step 1	ENSG00000144724	PTPRG	PTPRG	false	ENSG00000144724
1674	gene	TARGET	step 1	ENSG00000067533	RRP15	RRP15	false	ENSG00000067533			56153	gene	TARGET	step 1	ENSG00000144791	LIMD1	LIMD1	false	ENSG00000144791
3826	gene	TARGET	step 1	ENSG00000067646	ZFY	ZFY	false	ENSG00000067646			56114	gene	TARGET	step 1	ENSG00000144893	MED12L	MED12L	false	ENSG00000144893
294	gene	TARGET	step 1	ENSG00000067715	SYT1	SYT1	false	ENSG00000067715			56122	gene	TARGET	step 1	ENSG00000144909	OSBPL11	OSBPL11	false	ENSG00000144909
5773	gene	TARGET	step 1	ENSG00000067798	NAV3	NAV3	false	ENSG00000067798			56847	gene	TARGET	step 1	ENSG00000145012	LPP	LPP	false	ENSG00000145012
4786	gene	TARGET	step 1	ENSG00000067840	PDZD4	PDZD4	false	ENSG00000067840			56844	gene	TARGET	step 1	ENSG00000145087	STXBP5L	STXBP5L	false	ENSG00000145087
4928	gene	TARGET	step 1	ENSG00000067900	ROCK1	ROCK1	false	ENSG00000067900			56863	gene	TARGET	step 1	ENSG00000145335	SNCA	SNCA	false	ENSG00000145335
4028	gene	TARGET	step 1	ENSG00000067955	CBFB	CBFB	false	ENSG00000067955			56304	gene	TARGET	step 1	ENSG00000145349	CAMK2D	CAMK2D	false	ENSG00000145349
3733	gene	TARGET	step 1	ENSG00000067992	PDK3	PDK3	false	ENSG00000067992			56861	gene	TARGET	step 1	ENSG00000145386	CCNA2	CCNA2	false	ENSG00000145386
258	gene	TARGET	step 1	ENSG00000068024	HDAC4	HDAC4	false	ENSG00000068024			56860	gene	TARGET	step 1	ENSG00000145391	SETD7	SETD7	false	ENSG00000145391
1565	gene	TARGET	step 1	ENSG00000068078	FGFR3	FGFR3	false	ENSG00000068078			56249	gene	TARGET	step 1	ENSG00000145675	PIK3R1	PIK3R1	false	ENSG00000145675
6606	gene	TARGET	step 1	ENSG00000068137	PLEKHH3	PLEKHH3	false	ENSG00000068137			56927	gene	TARGET	step 1	ENSG00000145743	FBXL17	FBXL17	false	ENSG00000145743
5274	gene	TARGET	step 1	ENSG00000068308	OTUD5	OTUD5	false	ENSG00000068308			56889	gene	TARGET	step 1	ENSG00000145819	ARHGAP26	ARHGAP26	false	ENSG00000145819
2464	gene	TARGET	step 1	ENSG00000068354	TBC1D25	TBC1D25	false	ENSG00000068354			56299	gene	TARGET	step 1	ENSG00000145920	CPLX2	CPLX2	false	ENSG00000145920
2466	gene	TARGET	step 1	ENSG00000068366	ACSL4	ACSL4	false	ENSG00000068366			56732	gene	TARGET	step 1	ENSG00000145934	ODZ2	ODZ2	false	ENSG00000145934
501	gene	TARGET	step 1	ENSG00000068383	INPP5A	INPP5A	false	ENSG00000068383			56569	gene	TARGET	step 1	ENSG00000146216	TTBK1	TTBK1	false	ENSG00000146216
7913	gene	TARGET	step 1	ENSG00000068400	GRIPAP1	GRIPAP1	false	ENSG00000068400			56568	gene	TARGET	step 1	ENSG00000146278	PNRC1	PNRC1	false	ENSG00000146278
3407	gene	TARGET	step 1	ENSG00000068489	PRR11	PRR11	false	ENSG00000068489			56762	gene	TARGET	step 1	ENSG00000146530	VWDE	VWDE	false	ENSG00000146530
2200	gene	TARGET	step 1	ENSG00000068615	REEP1	REEP1	false	ENSG00000068615			56479	gene	TARGET	step 1	ENSG00000146555	SDK1	SDK1	false	ENSG00000146555
2302	gene	TARGET	step 1	ENSG00000068650	ATP11A	ATP11A	false	ENSG00000068650			56761	gene	TARGET	step 1	ENSG00000146592	CREB5	CREB5	false	ENSG00000146592
4316	gene	TARGET	step 1	ENSG00000068697	LAPTM4A	LAPTM4A	false	ENSG00000068697			56245	gene	TARGET	step 1	ENSG00000146648	EGFR	EGFR	false	ENSG00000146648
1370	gene	TARGET	step 1	ENSG00000068724	TTC7A	TTC7A	false	ENSG00000068724			56251	gene	TARGET	step 1	ENSG00000146676	PURB	PURB	false	ENSG00000146676
3980	gene	TARGET	step 1	ENSG00000068745	IP6K2	IP6K2	false	ENSG00000068745			56209	gene	TARGET	step 1	ENSG00000146830	GIGYF1	GIGYF1	false	ENSG00000146830
7925	gene	TARGET	step 1	ENSG00000068781	STON1-GTF2A1L	STON1-GTF2A1L	false	ENSG00000068781			56319	gene	TARGET	step 1	ENSG00000147162	OGT	OGT	false	ENSG00000147162
7929	gene	TARGET	step 1	ENSG00000068793	CYFIP1	CYFIP1	false	ENSG00000068793			56543	gene	TARGET	step 1	ENSG00000147457	CHMP7	CHMP7	false	ENSG00000147457
1342	gene	TARGET	step 1	ENSG00000068796	KIF2A	KIF2A	false	ENSG00000068796			56546	gene	TARGET	step 1	ENSG00000147526	TACC1	TACC1	false	ENSG00000147526
3907	gene	TARGET	step 1	ENSG00000068971	PPP2R5B	PPP2R5B	false	ENSG00000068971			56488	gene	TARGET	step 1	ENSG00000147689	FAM83A	FAM83A	false	ENSG00000147689
6069	gene	TARGET	step 1	ENSG00000069020	MAST4	MAST4	false	ENSG00000069020			56493	gene	TARGET	step 1	ENSG00000147862	NFIB	NFIB	false	ENSG00000147862
4593	gene	TARGET	step 1	ENSG00000069188	SDK2	SDK2	false	ENSG00000069188			56752	gene	TARGET	step 1	ENSG00000148498	PARD3	PARD3	false	ENSG00000148498
3617	gene	TARGET	step 1	ENSG00000069275	NUCKS1	NUCKS1	false	ENSG00000069275			56913	gene	TARGET	step 1	ENSG00000148634	HERC4	HERC4	false	ENSG00000148634
5338	gene	TARGET	step 1	ENSG00000069329	VPS35	VPS35	false	ENSG00000069329			56887	gene	TARGET	step 1	ENSG00000148660	CAMK2G	CAMK2G	false	ENSG00000148660
500	gene	TARGET	step 1	ENSG00000069345	DNAJA2	DNAJA2	false	ENSG00000069345			56278	gene	TARGET	step 1	ENSG00000148730	EIF4EBP2	EIF4EBP2	false	ENSG00000148730
5822	gene	TARGET	step 1	ENSG00000069399	BCL3	BCL3	false	ENSG00000069399			56672	gene	TARGET	step 1	ENSG00000148943	LIN7C	LIN7C	false	ENSG00000148943
7170	gene	TARGET	step 1	ENSG00000069431	ABCC9	ABCC9	false	ENSG00000069431			56910	gene	TARGET	step 1	ENSG00000149256	ODZ4	ODZ4	false	ENSG00000149256
206	gene	TARGET	step 1	ENSG00000069667	RORA	RORA	false	ENSG00000069667			56702	gene	TARGET	step 1	ENSG00000149532	CPSF7	CPSF7	false	ENSG00000149532
161	gene	TARGET	step 1	ENSG00000069702	TGFBR3	TGFBR3	false	ENSG00000069702			56059	gene	TARGET	step 1	ENSG00000149575	SCN2B	SCN2B	false	ENSG00000149575
5978	gene	TARGET	step 1	ENSG00000069812	HES2	HES2	false	ENSG00000069812			56920	gene	TARGET	step 1	ENSG00000149948	HMGA2	HMGA2	false	ENSG00000149948
1333	gene	TARGET	step 1	ENSG00000069869	NEDD4	NEDD4	false	ENSG00000069869			56666	gene	TARGET	step 1	ENSG00000150672	DLG2	DLG2	false	ENSG00000150672
1990	gene	TARGET	step 1	ENSG00000069956	MAPK6	MAPK6	false	ENSG00000069956			55984	gene	TARGET	step 1	ENSG00000151090	THRB	THRB	false	ENSG00000151090
5765	gene	TARGET	step 1	ENSG00000069974	RAB27A	RAB27A	false	ENSG00000069974			55968	gene	TARGET	step 1	ENSG00000151233	GXYLT1	GXYLT1	false	ENSG00000151233
1059	gene	TARGET	step 1	ENSG00000070018	LRP6	LRP6	false	ENSG00000070018			56853	gene	TARGET	step 1	ENSG00000151247	EIF4E	EIF4E	false	ENSG00000151247
3038	gene	TARGET	step 1	ENSG00000070061	IKBKAP	IKBKAP	false	ENSG00000070061			56694	gene	TARGET	step 1	ENSG00000151276	MAGI1	MAGI1	false	ENSG00000151276
6296	gene	TARGET	step 1	ENSG00000070087	PFN2	PFN2	false	ENSG00000070087			56151	gene	TARGET	step 1	ENSG00000151320	AKAP6	AKAP6	false	ENSG00000151320
6925	gene	TARGET	step 1	ENSG00000070159	PTPN3	PTPN3	false	ENSG00000070159			56152	gene	TARGET	step 1	ENSG00000151322	NPAS3	NPAS3	false	ENSG00000151322
5470	gene	TARGET	step 1	ENSG00000070182	SPTB	SPTB	false	ENSG00000070182			56333	gene	TARGET	step 1	ENSG00000151413	NUBPL	NUBPL	false	ENSG00000151413
6078	gene	TARGET	step 1	ENSG00000070214	SLC44A1	SLC44A1	false	ENSG00000070214			55937	gene	TARGET	step 1	ENSG00000151474	FRMD4A	FRMD4A	false	ENSG00000151474
1906	gene	TARGET	step 1	ENSG00000070269	C14orf101	C14orf101	false	ENSG00000070269			56629	gene	TARGET	step 1	ENSG00000151576	QTRTD1	QTRTD1	false	ENSG00000151576
2848	gene	TARGET	step 1	ENSG00000070367	EXOC5	EXOC5	false	ENSG00000070367			56137	gene	TARGET	step 1	ENSG00000151612	ZNF827	ZNF827	false	ENSG00000151612
533	gene	TARGET	step 1	ENSG00000070404	FSTL3	FSTL3	false	ENSG00000070404			56541	gene	TARGET	step 1	ENSG00000151692	RNF144A	RNF144A	false	ENSG00000151692
5649	gene	TARGET	step 1	ENSG00000070413	DGCR2	DGCR2	false	ENSG00000070413			56115	gene	TARGET	step 1	ENSG00000151893	C10orf46	C10orf46	false	ENSG00000151893
2237	gene	TARGET	step 1	ENSG00000070444	MNT	MNT	false	ENSG00000070444			56542	gene	TARGET	step 1	ENSG00000151917	BEND6	BEND6	false	ENSG00000151917
7549	gene	TARGET	step 1	ENSG00000070476	ZXDC	ZXDC	false	ENSG00000070476			56648	gene	TARGET	step 1	ENSG00000152078	TMEM56	TMEM56	false	ENSG00000152078
565	gene	TARGET	step 1	ENSG00000070495	JMJD6	JMJD6	false	ENSG00000070495			56862	gene	TARGET	step 1	ENSG00000152102	FAM168B	FAM168B	false	ENSG00000152102
6040	gene	TARGET	step 1	ENSG00000070610	GBA2	GBA2	false	ENSG00000070610			55942	gene	TARGET	step 1	ENSG00000152332	UHMK1	UHMK1	false	ENSG00000152332
2022	gene	TARGET	step 1	ENSG00000070614	NDST1	NDST1	false	ENSG00000070614			55936	gene	TARGET	step 1	ENSG00000152409	JMY	JMY	false	ENSG00000152409
935	gene	TARGET	step 1	ENSG00000070718	AP3M2	AP3M2	false	ENSG00000070718			56555	gene	TARGET	step 1	ENSG00000152749	GPR180	GPR180	false	ENSG00000152749
7814	gene	TARGET	step 1	ENSG00000070729	CNGB1	CNGB1	false	ENSG00000070729			56769	gene	TARGET	step 1	ENSG00000152954	NRSN1	NRSN1	false	ENSG00000152954
6560	gene	TARGET	step 1	ENSG00000070756	PABPC1	PABPC1	false	ENSG00000070756			56594	gene	TARGET	step 1	ENSG00000153179	RASSF3	RASSF3	false	ENSG00000153179
7467	gene	TARGET	step 1	ENSG00000070759	TESK2	TESK2	false	ENSG00000070759			55974	gene	TARGET	step 1	ENSG00000153250	RBMS1	RBMS1	false	ENSG00000153250
7936	gene	TARGET	step 1	ENSG00000070808	CAMK2A	CAMK2A	false	ENSG00000070808			56567	gene	TARGET	step 1	ENSG00000153395	LPCAT1	LPCAT1	false	ENSG00000153395
7672	gene	TARGET	step 1	ENSG00000070814	TCOF1	TCOF1	false	ENSG00000070814			56653	gene	TARGET	step 1	ENSG00000153714	C9orf150	C9orf150	false	ENSG00000153714
3242	gene	TARGET	step 1	ENSG00000070831	CDC42	CDC42	false	ENSG00000070831			56638	gene	TARGET	step 1	ENSG00000153767	GTF2E1	GTF2E1	false	ENSG00000153767
1411	gene	TARGET	step 1	ENSG00000070882	OSBPL3	OSBPL3	false	ENSG00000070882			56740	gene	TARGET	step 1	ENSG00000153904	DDAH1	DDAH1	false	ENSG00000153904
5937	gene	TARGET	step 1	ENSG00000070886	EPHA8	EPHA8	false	ENSG00000070886			56690	gene	TARGET	step 1	ENSG00000153914	SREK1	SREK1	false	ENSG00000153914
5703	gene	TARGET	step 1	ENSG00000070950	RAD18	RAD18	false	ENSG00000070950			56099	gene	TARGET	step 1	ENSG00000154122	ANKH	ANKH	false	ENSG00000154122
3082	gene	TARGET	step 1	ENSG00000070961	ATP2B1	ATP2B1	false	ENSG00000070961			56098	gene	TARGET	step 1	ENSG00000154127	UBASH3B	UBASH3B	false	ENSG00000154127
2961	gene	TARGET	step 1	ENSG00000071051	NCK2	NCK2	false	ENSG00000071051			56129	gene	TARGET	step 1	ENSG00000154274	C4orf19	C4orf19	false	ENSG00000154274
1525	gene	TARGET	step 1	ENSG00000071054	MAP4K4	MAP4K4	false	ENSG00000071054			56119	gene	TARGET	step 1	ENSG00000154380	ENAH	ENAH	false	ENSG00000154380
1455	gene	TARGET	step 1	ENSG00000071073	MGAT4A	MGAT4A	false	ENSG00000071073			56819	gene	TARGET	step 1	ENSG00000154429	C1orf96	C1orf96	false	ENSG00000154429
5564	gene	TARGET	step 1	ENSG00000071127	WDR1	WDR1	false	ENSG00000071127			56816	gene	TARGET	step 1	ENSG00000154451	GBP5	GBP5	false	ENSG00000154451
5628	gene	TARGET	step 1	ENSG00000071189	SNX13	SNX13	false	ENSG00000071189			56817	gene	TARGET	step 1	ENSG00000154478	GPR26	GPR26	false	ENSG00000154478
6132	gene	TARGET	step 1	ENSG00000071205	ARHGAP10	ARHGAP10	false	ENSG00000071205			56117	gene	TARGET	step 1	ENSG00000154764	WNT7A	WNT7A	false	ENSG00000154764
4435	gene	TARGET	step 1	ENSG00000071242	RPS6KA2	RPS6KA2	false	ENSG00000071242			56308	gene	TARGET	step 1	ENSG00000154845	PPP4R1	PPP4R1	false	ENSG00000154845
6149	gene	TARGET	step 1	ENSG00000071243	ING3	ING3	false	ENSG00000071243			56622	gene	TARGET	step 1	ENSG00000155097	ATP6V1C1	ATP6V1C1	false	ENSG00000155097
6054	gene	TARGET	step 1	ENSG00000071246	VASH1	VASH1	false	ENSG00000071246			56520	gene	TARGET	step 1	ENSG00000155111	CDK19	CDK19	false	ENSG00000155111
5944	gene	TARGET	step 1	ENSG00000071537	SEL1L	SEL1L	false	ENSG00000071537			56507	gene	TARGET	step 1	ENSG00000155229	MMS19	MMS19	false	ENSG00000155229
6214	gene	TARGET	step 1	ENSG00000071564	TCF3	TCF3	false	ENSG00000071564			56508	gene	TARGET	step 1	ENSG00000155252	PI4K2A	PI4K2A	false	ENSG00000155252
2793	gene	TARGET	step 1	ENSG00000071575	TRIB2	TRIB2	false	ENSG00000071575			56843	gene	TARGET	step 1	ENSG00000155508	CNOT8	CNOT8	false	ENSG00000155508
164	gene	TARGET	step 1	ENSG00000071626	DAZAP1	DAZAP1	false	ENSG00000071626			56471	gene	TARGET	step 1	ENSG00000155545	MIER3	MIER3	false	ENSG00000155545
189	gene	TARGET	step 1	ENSG00000071794	HLTF	HLTF	false	ENSG00000071794			56171	gene	TARGET	step 1	ENSG00000155744	FAM126B	FAM126B	false	ENSG00000155744
2957	gene	TARGET	step 1	ENSG00000071967	CYBRD1	CYBRD1	false	ENSG00000071967			56886	gene	TARGET	step 1	ENSG00000155827	RNF20	RNF20	false	ENSG00000155827
2683	gene	TARGET	step 1	ENSG00000072041	SLC6A15	SLC6A15	false	ENSG00000072041			56885	gene	TARGET	step 1	ENSG00000155846	PPARGC1B	PPARGC1B	false	ENSG00000155846
6972	gene	TARGET	step 1	ENSG00000072042	RDH11	RDH11	false	ENSG00000072042			56872	gene	TARGET	step 1	ENSG00000155886	SLC24A2	SLC24A2	false	ENSG00000155886
1176	gene	TARGET	step 1	ENSG00000072071	LPHN1	LPHN1	false	ENSG00000072071			56616	gene	TARGET	step 1	ENSG00000155906	RMND1	RMND1	false	ENSG00000155906
7431	gene	TARGET	step 1	ENSG00000072110	ACTN1	ACTN1	false	ENSG00000072110			56882	gene	TARGET	step 1	ENSG00000155974	GRIP1	GRIP1	false	ENSG00000155974
3932	gene	TARGET	step 1	ENSG00000072121	ZFYVE26	ZFYVE26	false	ENSG00000072121			56630	gene	TARGET	step 1	ENSG00000156097	GPR61	GPR61	false	ENSG00000156097
1957	gene	TARGET	step 1	ENSG00000072133	RPS6KA6	RPS6KA6	false	ENSG00000072133			55951	gene	TARGET	step 1	ENSG00000156136	DCK	DCK	false	ENSG00000156136
550	gene	TARGET	step 1	ENSG00000072134	EPN2	EPN2	false	ENSG00000072134			55955	gene	TARGET	step 1	ENSG00000156284	CLDN8	CLDN8	false	ENSG00000156284
6471	gene	TARGET	step 1	ENSG00000072135	PTPN18	PTPN18	false	ENSG00000072135			56897	gene	TARGET	step 1	ENSG00000157087	ATP2B2	ATP2B2	false	ENSG00000157087
7922	gene	TARGET	step 1	ENSG00000072182	ACCN4	ACCN4	false	ENSG00000072182			56839	gene	TARGET	step 1	ENSG00000157106	SMG1	SMG1	false	ENSG00000157106
4010	gene	TARGET	step 1	ENSG00000072195	SPEG	SPEG	false	ENSG00000072195			56227	gene	TARGET	step 1	ENSG00000157110	RBPMS	RBPMS	false	ENSG00000157110
7880	gene	TARGET	step 1	ENSG00000072201	LNX1	LNX1	false	ENSG00000072201			55949	gene	TARGET	step 1	ENSG00000157554	ERG	ERG	false	ENSG00000157554
333	gene	TARGET	step 1	ENSG00000072274	TFRC	TFRC	false	ENSG00000072274			56685	gene	TARGET	step 1	ENSG00000157625	TAB3	TAB3	false	ENSG00000157625
7125	gene	TARGET	step 1	ENSG00000072315	TRPC5	TRPC5	false	ENSG00000072315			56195	gene	TARGET	step 1	ENSG00000158158	CNNM4	CNNM4	false	ENSG00000158158
3838	gene	TARGET	step 1	ENSG00000072364	AFF4	AFF4	false	ENSG00000072364			56821	gene	TARGET	step 1	ENSG00000158161	EYA3	EYA3	false	ENSG00000158161
4077	gene	TARGET	step 1	ENSG00000072401	UBE2D1	UBE2D1	false	ENSG00000072401			56058	gene	TARGET	step 1	ENSG00000158195	WASF2	WASF2	false	ENSG00000158195
1433	gene	TARGET	step 1	ENSG00000072415	MPP5	MPP5	false	ENSG00000072415			56338	gene	TARGET	step 1	ENSG00000158286	RNF207	RNF207	false	ENSG00000158286
7151	gene	TARGET	step 1	ENSG00000072422	RHOBTB1	RHOBTB1	false	ENSG00000072422			56898	gene	TARGET	step 1	ENSG00000158315	RHBDL2	RHBDL2	false	ENSG00000158315
2758	gene	TARGET	step 1	ENSG00000072501	SMC1A	SMC1A	false	ENSG00000072501			56558	gene	TARGET	step 1	ENSG00000158480	SPATA2	SPATA2	false	ENSG00000158480
229	gene	TARGET	step 1	ENSG00000072518	MARK2	MARK2	false	ENSG00000072518			56513	gene	TARGET	step 1	ENSG00000158769	F11R	F11R	false	ENSG00000158769
3866	gene	TARGET	step 1	ENSG00000072609	CHFR	CHFR	false	ENSG00000072609			56655	gene	TARGET	step 1	ENSG00000159023	EPB41	EPB41	false	ENSG00000159023
2190	gene	TARGET	step 1	ENSG00000072657	TRHDE	TRHDE	false	ENSG00000072657			56665	gene	TARGET	step 1	ENSG00000159166	LAD1	LAD1	false	ENSG00000159166
4015	gene	TARGET	step 1	ENSG00000072736	NFATC3	NFATC3	false	ENSG00000072736			56798	gene	TARGET	step 1	ENSG00000159202	UBE2Z	UBE2Z	false	ENSG00000159202
6952	gene	TARGET	step 1	ENSG00000072778	ACADVL	ACADVL	false	ENSG00000072778			56691	gene	TARGET	step 1	ENSG00000159251	ACTC1	ACTC1	false	ENSG00000159251
4772	gene	TARGET	step 1	ENSG00000072786	STK10	STK10	false	ENSG00000072786			56107	gene	TARGET	step 1	ENSG00000159459	UBR1	UBR1	false	ENSG00000159459
1294	gene	TARGET	step 1	ENSG00000072803	FBXW11	FBXW11	false	ENSG00000072803			55987	gene	TARGET	step 1	ENSG00000159784	FAM131B	FAM131B	false	ENSG00000159784
6495	gene	TARGET	step 1	ENSG00000072832	CRMP1	CRMP1	false	ENSG00000072832			56049	gene	TARGET	step 1	ENSG00000160124	CCDC58	CCDC58	false	ENSG00000160124
5434	gene	TARGET	step 1	ENSG00000072858	SIDT1	SIDT1	false	ENSG00000072858			56417	gene	TARGET	step 1	ENSG00000160131	VMA21	VMA21	false	ENSG00000160131
7765	gene	TARGET	step 1	ENSG00000072864	NDE1	NDE1	false	ENSG00000072864			56005	gene	TARGET	step 1	ENSG00000160199	PKNOX1	PKNOX1	false	ENSG00000160199
2705	gene	TARGET	step 1	ENSG00000073060	SCARB1	SCARB1	false	ENSG00000073060			55982	gene	TARGET	step 1	ENSG00000160216	AGPAT3	AGPAT3	false	ENSG00000160216
5136	gene	TARGET	step 1	ENSG00000073150	PANX2	PANX2	false	ENSG00000073150			56477	gene	TARGET	step 1	ENSG00000160310	PRMT2	PRMT2	false	ENSG00000160310
5737	gene	TARGET	step 1	ENSG00000073282	TP63	TP63	false	ENSG00000073282			56206	gene	TARGET	step 1	ENSG00000160613	PCSK7	PCSK7	false	ENSG00000160613
7681	gene	TARGET	step 1	ENSG00000073417	PDE8A	PDE8A	false	ENSG00000073417			56017	gene	TARGET	step 1	ENSG00000160691	SHC1	SHC1	false	ENSG00000160691
6442	gene	TARGET	step 1	ENSG00000073464	CLCN4	CLCN4	false	ENSG00000073464			56247	gene	TARGET	step 1	ENSG00000160803	UBQLN4	UBQLN4	false	ENSG00000160803
5141	gene	TARGET	step 1	ENSG00000073536	NLE1	NLE1	false	ENSG00000073536			55967	gene	TARGET	step 1	ENSG00000161533	ACOX1	ACOX1	false	ENSG00000161533
5816	gene	TARGET	step 1	ENSG00000073584	SMARCE1	SMARCE1	false	ENSG00000073584			56175	gene	TARGET	step 1	ENSG00000161573	CCL16	CCL16	false	ENSG00000161573
5259	gene	TARGET	step 1	ENSG00000073598	FNDC8	FNDC8	false	ENSG00000073598			56215	gene	TARGET	step 1	ENSG00000161813	LARP4	LARP4	false	ENSG00000161813
793	gene	TARGET	step 1	ENSG00000073614	KDM5A	KDM5A	false	ENSG00000073614			56652	gene	TARGET	step 1	ENSG00000161958	FGF11	FGF11	false	ENSG00000161958
4009	gene	TARGET	step 1	ENSG00000073670	ADAM11	ADAM11	false	ENSG00000073670			56336	gene	TARGET	step 1	ENSG00000162104	ADCY9	ADCY9	false	ENSG00000162104
1747	gene	TARGET	step 1	ENSG00000073711	PPP2R3A	PPP2R3A	false	ENSG00000073711			56335	gene	TARGET	step 1	ENSG00000162105	SHANK2	SHANK2	false	ENSG00000162105
6129	gene	TARGET	step 1	ENSG00000073712	FERMT2	FERMT2	false	ENSG00000073712			56425	gene	TARGET	step 1	ENSG00000162409	PRKAA2	PRKAA2	false	ENSG00000162409
1625	gene	TARGET	step 1	ENSG00000073756	PTGS2	PTGS2	false	ENSG00000073756			56476	gene	TARGET	step 1	ENSG00000162511	LAPTM5	LAPTM5	false	ENSG00000162511
4142	gene	TARGET	step 1	ENSG00000073792	IGF2BP2	IGF2BP2	false	ENSG00000073792			55956	gene	TARGET	step 1	ENSG00000162599	NFIA	NFIA	false	ENSG00000162599
196	gene	TARGET	step 1	ENSG00000073803	MAP3K13	MAP3K13	false	ENSG00000073803			56915	gene	TARGET	step 1	ENSG00000162623	TYW3	TYW3	false	ENSG00000162623
3901	gene	TARGET	step 1	ENSG00000073849	ST6GAL1	ST6GAL1	false	ENSG00000073849			56466	gene	TARGET	step 1	ENSG00000162631	NTNG1	NTNG1	false	ENSG00000162631
6313	gene	TARGET	step 1	ENSG00000073910	FRY	FRY	false	ENSG00000073910			55998	gene	TARGET	step 1	ENSG00000162706	CADM3	CADM3	false	ENSG00000162706
6690	gene	TARGET	step 1	ENSG00000073921	PICALM	PICALM	false	ENSG00000073921			55996	gene	TARGET	step 1	ENSG00000162729	IGSF8	IGSF8	false	ENSG00000162729
7092	gene	TARGET	step 1	ENSG00000073969	NSF	NSF	false	ENSG00000073969			56372	gene	TARGET	step 1	ENSG00000162878	PKDCC	PKDCC	false	ENSG00000162878
2509	gene	TARGET	step 1	ENSG00000074047	GLI2	GLI2	false	ENSG00000074047			56369	gene	TARGET	step 1	ENSG00000162896	PIGR	PIGR	false	ENSG00000162896
220	gene	TARGET	step 1	ENSG00000074054	CLASP1	CLASP1	false	ENSG00000074054			56344	gene	TARGET	step 1	ENSG00000162927	PUS10	PUS10	false	ENSG00000162927
1420	gene	TARGET	step 1	ENSG00000074211	PPP2R2C	PPP2R2C	false	ENSG00000074211			56145	gene	TARGET	step 1	ENSG00000163013	FBXO41	FBXO41	false	ENSG00000163013
1887	gene	TARGET	step 1	ENSG00000074266	EED	EED	false	ENSG00000074266			56110	gene	TARGET	step 1	ENSG00000163125	RPRD2	RPRD2	false	ENSG00000163125
1395	gene	TARGET	step 1	ENSG00000074356	C17orf85	C17orf85	false	ENSG00000074356			56111	gene	TARGET	step 1	ENSG00000163251	FZD5	FZD5	false	ENSG00000163251
3420	gene	TARGET	step 1	ENSG00000074370	ATP2A3	ATP2A3	false	ENSG00000074370			56390	gene	TARGET	step 1	ENSG00000163320	CGGBP1	CGGBP1	false	ENSG00000163320
438	gene	TARGET	step 1	ENSG00000074410	CA12	CA12	false	ENSG00000074410			56123	gene	TARGET	step 1	ENSG00000163328	GPR155	GPR155	false	ENSG00000163328
2097	gene	TARGET	step 1	ENSG00000074416	MGLL	MGLL	false	ENSG00000074416			56082	gene	TARGET	step 1	ENSG00000163376	KBTBD8	KBTBD8	false	ENSG00000163376
4313	gene	TARGET	step 1	ENSG00000074527	NTN4	NTN4	false	ENSG00000074527			56664	gene	TARGET	step 1	ENSG00000163486	SRGAP2	SRGAP2	false	ENSG00000163486
5623	gene	TARGET	step 1	ENSG00000074590	NUAK1	NUAK1	false	ENSG00000074590			56324	gene	TARGET	step 1	ENSG00000163513	TGFBR2	TGFBR2	false	ENSG00000163513
7279	gene	TARGET	step 1	ENSG00000074603	DPP8	DPP8	false	ENSG00000074603			56416	gene	TARGET	step 1	ENSG00000163539	CLASP2	CLASP2	false	ENSG00000163539
3903	gene	TARGET	step 1	ENSG00000074657	ZNF532	ZNF532	false	ENSG00000074657			56322	gene	TARGET	step 1	ENSG00000163558	PRKCI	PRKCI	false	ENSG00000163558
3261	gene	TARGET	step 1	ENSG00000074695	LMAN1	LMAN1	false	ENSG00000074695			56370	gene	TARGET	step 1	ENSG00000163602	RYBP	RYBP	false	ENSG00000163602
3087	gene	TARGET	step 1	ENSG00000074696	PTPLAD1	PTPLAD1	false	ENSG00000074696			56094	gene	TARGET	step 1	ENSG00000163624	CDS1	CDS1	false	ENSG00000163624
3790	gene	TARGET	step 1	ENSG00000074706	IPCEF1	IPCEF1	false	ENSG00000074706			56097	gene	TARGET	step 1	ENSG00000163635	ATXN7	ATXN7	false	ENSG00000163635
6568	gene	TARGET	step 1	ENSG00000074800	ENO1	ENO1	false	ENSG00000074800			56096	gene	TARGET	step 1	ENSG00000163637	PRICKLE2	PRICKLE2	false	ENSG00000163637
7870	gene	TARGET	step 1	ENSG00000074935	TUBE1	TUBE1	false	ENSG00000074935			56503	gene	TARGET	step 1	ENSG00000163714	U2SURP	U2SURP	false	ENSG00000163714
197	gene	TARGET	step 1	ENSG00000074964	ARHGEF10L	ARHGEF10L	false	ENSG00000074964			56593	gene	TARGET	step 1	ENSG00000163743	RCHY1	RCHY1	false	ENSG00000163743
201	gene	TARGET	step 1	ENSG00000074966	TXK	TXK	false	ENSG00000074966			56544	gene	TARGET	step 1	ENSG00000163785	RYK	RYK	false	ENSG00000163785
841	gene	TARGET	step 1	ENSG00000075035	WSCD2	WSCD2	false	ENSG00000075035			56271	gene	TARGET	step 1	ENSG00000163788	SNRK	SNRK	false	ENSG00000163788
6608	gene	TARGET	step 1	ENSG00000075151	EIF4G3	EIF4G3	false	ENSG00000075151			56280	gene	TARGET	step 1	ENSG00000163812	ZDHHC3	ZDHHC3	false	ENSG00000163812
5392	gene	TARGET	step 1	ENSG00000075213	SEMA3A	SEMA3A	false	ENSG00000075213			56158	gene	TARGET	step 1	ENSG00000163848	ZNF148	ZNF148	false	ENSG00000163848
6091	gene	TARGET	step 1	ENSG00000075223	SEMA3C	SEMA3C	false	ENSG00000075223			56277	gene	TARGET	step 1	ENSG00000163873	GRIK3	GRIK3	false	ENSG00000163873
5122	gene	TARGET	step 1	ENSG00000075240	GRAMD4	GRAMD4	false	ENSG00000075240			56470	gene	TARGET	step 1	ENSG00000164002	DEM1	DEM1	false	ENSG00000164002
5689	gene	TARGET	step 1	ENSG00000075275	CELSR1	CELSR1	false	ENSG00000075275			56266	gene	TARGET	step 1	ENSG00000164023	SGMS2	SGMS2	false	ENSG00000164023
7794	gene	TARGET	step 1	ENSG00000075336	C18orf55	C18orf55	false	ENSG00000075336			56482	gene	TARGET	step 1	ENSG00000164091	WDR82	WDR82	false	ENSG00000164091
3690	gene	TARGET	step 1	ENSG00000075340	ADD2	ADD2	false	ENSG00000075340			56354	gene	TARGET	step 1	ENSG00000164100	NDST3	NDST3	false	ENSG00000164100
2948	gene	TARGET	step 1	ENSG00000075391	RASAL2	RASAL2	false	ENSG00000075391			56921	gene	TARGET	step 1	ENSG00000164171	ITGA2	ITGA2	false	ENSG00000164171
6566	gene	TARGET	step 1	ENSG00000075415	SLC25A3	SLC25A3	false	ENSG00000075415			56211	gene	TARGET	step 1	ENSG00000164181	ELOVL7	ELOVL7	false	ENSG00000164181
425	gene	TARGET	step 1	ENSG00000075420	FNDC3B	FNDC3B	false	ENSG00000075420			56929	gene	TARGET	step 1	ENSG00000164219	PGGT1B	PGGT1B	false	ENSG00000164219
694	gene	TARGET	step 1	ENSG00000075426	FOSL2	FOSL2	false	ENSG00000075426			56894	gene	TARGET	step 1	ENSG00000164303	ENPP6	ENPP6	false	ENSG00000164303
433	gene	TARGET	step 1	ENSG00000075461	CACNG4	CACNG4	false	ENSG00000075461			56551	gene	TARGET	step 1	ENSG00000164332	UBLCP1	UBLCP1	false	ENSG00000164332
243	gene	TARGET	step 1	ENSG00000075539	FRYL	FRYL	false	ENSG00000075539			56199	gene	TARGET	step 1	ENSG00000164451	FAM26D	FAM26D	false	ENSG00000164451
2796	gene	TARGET	step 1	ENSG00000075568	TMEM131	TMEM131	false	ENSG00000075568			56080	gene	TARGET	step 1	ENSG00000164458	T	T	false	ENSG00000164458
6186	gene	TARGET	step 1	ENSG00000075711	DLG1	DLG1	false	ENSG00000075711			56687	gene	TARGET	step 1	ENSG00000164588	HCN1	HCN1	false	ENSG00000164588
1505	gene	TARGET	step 1	ENSG00000075790	BCAP29	BCAP29	false	ENSG00000075790			56063	gene	TARGET	step 1	ENSG00000164684	ZNF704	ZNF704	false	ENSG00000164684
4165	gene	TARGET	step 1	ENSG00000075826	SEC31B	SEC31B	false	ENSG00000075826			56679	gene	TARGET	step 1	ENSG00000164692	COL1A2	COL1A2	false	ENSG00000164692
7283	gene	TARGET	step 1	ENSG00000075856	SART3	SART3	false	ENSG00000075856			56683	gene	TARGET	step 1	ENSG00000164733	CTSB	CTSB	false	ENSG00000164733
3551	gene	TARGET	step 1	ENSG00000075891	PAX2	PAX2	false	ENSG00000075891			56695	gene	TARGET	step 1	ENSG00000164830	OXR1	OXR1	false	ENSG00000164830
6857	gene	TARGET	step 1	ENSG00000075914	EXOSC7	EXOSC7	false	ENSG00000075914			56483	gene	TARGET	step 1	ENSG00000164855	TMEM184A	TMEM184A	false	ENSG00000164855
6839	gene	TARGET	step 1	ENSG00000075975	MKRN2	MKRN2	false	ENSG00000075975			56169	gene	TARGET	step 1	ENSG00000164902	PHAX	PHAX	false	ENSG00000164902
6638	gene	TARGET	step 1	ENSG00000076053	RBM7	RBM7	false	ENSG00000076053			56298	gene	TARGET	step 1	ENSG00000165192	ASB11	ASB11	false	ENSG00000165192
1317	gene	TARGET	step 1	ENSG00000076067	RBMS2	RBMS2	false	ENSG00000076067			56297	gene	TARGET	step 1	ENSG00000165195	PIGA	PIGA	false	ENSG00000165195
1575	gene	TARGET	step 1	ENSG00000076108	BAZ2A	BAZ2A	false	ENSG00000076108			56615	gene	TARGET	step 1	ENSG00000165209	STRBP	STRBP	false	ENSG00000165209
599	gene	TARGET	step 1	ENSG00000076248	UNG	UNG	false	ENSG00000076248			56891	gene	TARGET	step 1	ENSG00000165424	ZCCHC24	ZCCHC24	false	ENSG00000165424
4174	gene	TARGET	step 1	ENSG00000076356	PLXNA2	PLXNA2	false	ENSG00000076356			56007	gene	TARGET	step 1	ENSG00000165434	PGM2L1	PGM2L1	false	ENSG00000165434
2045	gene	TARGET	step 1	ENSG00000076513	ANKRD13A	ANKRD13A	false	ENSG00000076513			56900	gene	TARGET	step 1	ENSG00000165478	HEPACAM	HEPACAM	false	ENSG00000165478
2079	gene	TARGET	step 1	ENSG00000076554	TPD52	TPD52	false	ENSG00000076554			56854	gene	TARGET	step 1	ENSG00000165588	OTX2	OTX2	false	ENSG00000165588
5195	gene	TARGET	step 1	ENSG00000076555	ACACB	ACACB	false	ENSG00000076555			55983	gene	TARGET	step 1	ENSG00000165659	DACH1	DACH1	false	ENSG00000165659
4866	gene	TARGET	step 1	ENSG00000076604	TRAF4	TRAF4	false	ENSG00000076604			56884	gene	TARGET	step 1	ENSG00000165699	TSC1	TSC1	false	ENSG00000165699
1162	gene	TARGET	step 1	ENSG00000076641	PAG1	PAG1	false	ENSG00000076641			56400	gene	TARGET	step 1	ENSG00000166159	LRTM2	LRTM2	false	ENSG00000166159
272	gene	TARGET	step 1	ENSG00000076716	GPC4	GPC4	false	ENSG00000076716			56494	gene	TARGET	step 1	ENSG00000166233	ARIH1	ARIH1	false	ENSG00000166233
995	gene	TARGET	step 1	ENSG00000076770	MBNL3	MBNL3	false	ENSG00000076770			56317	gene	TARGET	step 1	ENSG00000166266	CUL5	CUL5	false	ENSG00000166266
2869	gene	TARGET	step 1	ENSG00000076826	KIAA1543	KIAA1543	false	ENSG00000076826			56813	gene	TARGET	step 1	ENSG00000166295	ANAPC16	ANAPC16	false	ENSG00000166295
3451	gene	TARGET	step 1	ENSG00000076864	RAP1GAP	RAP1GAP	false	ENSG00000076864			56601	gene	TARGET	step 1	ENSG00000166326	TRIM44	TRIM44	false	ENSG00000166326
1128	gene	TARGET	step 1	ENSG00000076928	ARHGEF1	ARHGEF1	false	ENSG00000076928			56560	gene	TARGET	step 1	ENSG00000166483	WEE1	WEE1	false	ENSG00000166483
1208	gene	TARGET	step 1	ENSG00000076984	MAP2K7	MAP2K7	false	ENSG00000076984			56362	gene	TARGET	step 1	ENSG00000166501	PRKCB	PRKCB	false	ENSG00000166501
6070	gene	TARGET	step 1	ENSG00000077063	CTTNBP2	CTTNBP2	false	ENSG00000077063			56502	gene	TARGET	step 1	ENSG00000166575	TMEM135	TMEM135	false	ENSG00000166575
3656	gene	TARGET	step 1	ENSG00000077092	RARB	RARB	false	ENSG00000077092			56000	gene	TARGET	step 1	ENSG00000166783	KIAA0430	KIAA0430	false	ENSG00000166783
1588	gene	TARGET	step 1	ENSG00000077147	TM9SF3	TM9SF3	false	ENSG00000077147			56090	gene	TARGET	step 1	ENSG00000166889	PATL1	PATL1	false	ENSG00000166889
3496	gene	TARGET	step 1	ENSG00000077157	PPP1R12B	PPP1R12B	false	ENSG00000077157			56089	gene	TARGET	step 1	ENSG00000166897	ELFN2	ELFN2	false	ENSG00000166897
7950	gene	TARGET	step 1	ENSG00000077232	DNAJC10	DNAJC10	false	ENSG00000077232			56021	gene	TARGET	step 1	ENSG00000166923	GREM1	GREM1	false	ENSG00000166923
6022	gene	TARGET	step 1	ENSG00000077254	USP33	USP33	false	ENSG00000077254			56442	gene	TARGET	step 1	ENSG00000166960	C18orf34	C18orf34	false	ENSG00000166960
3428	gene	TARGET	step 1	ENSG00000077274	CAPN6	CAPN6	false	ENSG00000077274			56533	gene	TARGET	step 1	ENSG00000167081	PBX3	PBX3	false	ENSG00000167081
1700	gene	TARGET	step 1	ENSG00000077279	DCX	DCX	false	ENSG00000077279			56829	gene	TARGET	step 1	ENSG00000167281	RBFOX3	RBFOX3	false	ENSG00000167281
5181	gene	TARGET	step 1	ENSG00000077454	LRCH4	LRCH4	false	ENSG00000077454			56715	gene	TARGET	step 1	ENSG00000167535	CACNB3	CACNB3	false	ENSG00000167535
2447	gene	TARGET	step 1	ENSG00000077458	FAM76B	FAM76B	false	ENSG00000077458			56713	gene	TARGET	step 1	ENSG00000167548	MLL2	MLL2	false	ENSG00000167548
3184	gene	TARGET	step 1	ENSG00000077463	SIRT6	SIRT6	false	ENSG00000077463			56867	gene	TARGET	step 1	ENSG00000167799	NUDT8	NUDT8	false	ENSG00000167799
5605	gene	TARGET	step 1	ENSG00000077522	ACTN2	ACTN2	false	ENSG00000077522			56871	gene	TARGET	step 1	ENSG00000167842	MIS12	MIS12	false	ENSG00000167842
7300	gene	TARGET	step 1	ENSG00000077549	CAPZB	CAPZB	false	ENSG00000077549			56285	gene	TARGET	step 1	ENSG00000168040	FADD	FADD	false	ENSG00000168040
5709	gene	TARGET	step 1	ENSG00000077585	GPR137B	GPR137B	false	ENSG00000077585			56456	gene	TARGET	step 1	ENSG00000168175	MAPK1IP1L	MAPK1IP1L	false	ENSG00000168175
4600	gene	TARGET	step 1	ENSG00000077684	PHF17	PHF17	false	ENSG00000077684			56598	gene	TARGET	step 1	ENSG00000168209	DDIT4	DDIT4	false	ENSG00000168209
6674	gene	TARGET	step 1	ENSG00000077713	SLC25A43	SLC25A43	false	ENSG00000077713			56790	gene	TARGET	step 1	ENSG00000168675	C18orf1	C18orf1	false	ENSG00000168675
1511	gene	TARGET	step 1	ENSG00000077721	UBE2A	UBE2A	false	ENSG00000077721			56783	gene	TARGET	step 1	ENSG00000168748	CA7	CA7	false	ENSG00000168748
4880	gene	TARGET	step 1	ENSG00000077782	FGFR1	FGFR1	false	ENSG00000077782			56784	gene	TARGET	step 1	ENSG00000168758	SEMA4C	SEMA4C	false	ENSG00000168758
7484	gene	TARGET	step 1	ENSG00000077800	FKBP6	FKBP6	false	ENSG00000077800			56026	gene	TARGET	step 1	ENSG00000168813	ZNF507	ZNF507	false	ENSG00000168813
4609	gene	TARGET	step 1	ENSG00000078018	MAP2	MAP2	false	ENSG00000078018			56385	gene	TARGET	step 1	ENSG00000168875	SOX14	SOX14	false	ENSG00000168875
1573	gene	TARGET	step 1	ENSG00000078061	ARAF	ARAF	false	ENSG00000078061			56837	gene	TARGET	step 1	ENSG00000169019	COMMD8	COMMD8	false	ENSG00000169019
3388	gene	TARGET	step 1	ENSG00000078114	NEBL	NEBL	false	ENSG00000078114			56030	gene	TARGET	step 1	ENSG00000169047	IRS1	IRS1	false	ENSG00000169047
4661	gene	TARGET	step 1	ENSG00000078124	ACER3	ACER3	false	ENSG00000078124			56831	gene	TARGET	step 1	ENSG00000169057	MECP2	MECP2	false	ENSG00000169057
3540	gene	TARGET	step 1	ENSG00000078140	UBE2K	UBE2K	false	ENSG00000078140			56032	gene	TARGET	step 1	ENSG00000169064	ZBBX	ZBBX	false	ENSG00000169064
5561	gene	TARGET	step 1	ENSG00000078177	N4BP2	N4BP2	false	ENSG00000078177			56031	gene	TARGET	step 1	ENSG00000169085	C8orf46	C8orf46	false	ENSG00000169085
882	gene	TARGET	step 1	ENSG00000078237	C12orf5	C12orf5	false	ENSG00000078237			55990	gene	TARGET	step 1	ENSG00000169116	PARM1	PARM1	false	ENSG00000169116
1102	gene	TARGET	step 1	ENSG00000078304	PPP2R5C	PPP2R5C	false	ENSG00000078304			56797	gene	TARGET	step 1	ENSG00000169122	FAM110B	FAM110B	false	ENSG00000169122
2289	gene	TARGET	step 1	ENSG00000078328	RBFOX1	RBFOX1	false	ENSG00000078328			55989	gene	TARGET	step 1	ENSG00000169129	AFAP1L2	AFAP1L2	false	ENSG00000169129
2012	gene	TARGET	step 1	ENSG00000078369	GNB1	GNB1	false	ENSG00000078369			56043	gene	TARGET	step 1	ENSG00000169155	ZBTB43	ZBTB43	false	ENSG00000169155
2416	gene	TARGET	step 1	ENSG00000078399	HOXA9	HOXA9	false	ENSG00000078399			56807	gene	TARGET	step 1	ENSG00000169375	SIN3A	SIN3A	false	ENSG00000169375
1918	gene	TARGET	step 1	ENSG00000078401	EDN1	EDN1	false	ENSG00000078401			55958	gene	TARGET	step 1	ENSG00000169554	ZEB2	ZEB2	false	ENSG00000169554
1919	gene	TARGET	step 1	ENSG00000078403	MLLT10	MLLT10	false	ENSG00000078403			56711	gene	TARGET	step 1	ENSG00000169851	PCDH7	PCDH7	false	ENSG00000169851
7220	gene	TARGET	step 1	ENSG00000078674	PCM1	PCM1	false	ENSG00000078674			56709	gene	TARGET	step 1	ENSG00000169855	ROBO1	ROBO1	false	ENSG00000169855
4563	gene	TARGET	step 1	ENSG00000078687	TNRC6C	TNRC6C	false	ENSG00000078687			56146	gene	TARGET	step 1	ENSG00000169862	CTNND2	CTNND2	false	ENSG00000169862
2192	gene	TARGET	step 1	ENSG00000078699	CBFA2T2	CBFA2T2	false	ENSG00000078699			56708	gene	TARGET	step 1	ENSG00000169891	REPS2	REPS2	false	ENSG00000169891
3018	gene	TARGET	step 1	ENSG00000078725	DBC1	DBC1	false	ENSG00000078725			56680	gene	TARGET	step 1	ENSG00000169914	OTUD3	OTUD3	false	ENSG00000169914
4511	gene	TARGET	step 1	ENSG00000078747	ITCH	ITCH	false	ENSG00000078747			56697	gene	TARGET	step 1	ENSG00000169925	BRD3	BRD3	false	ENSG00000169925
3219	gene	TARGET	step 1	ENSG00000078804	TP53INP2	TP53INP2	false	ENSG00000078804			55944	gene	TARGET	step 1	ENSG00000169926	KLF13	KLF13	false	ENSG00000169926
7674	gene	TARGET	step 1	ENSG00000078898	BPIL1	BPIL1	false	ENSG00000078898			55945	gene	TARGET	step 1	ENSG00000169946	ZFPM2	ZFPM2	false	ENSG00000169946
4014	gene	TARGET	step 1	ENSG00000078900	TP73	TP73	false	ENSG00000078900			56640	gene	TARGET	step 1	ENSG00000169992	NLGN2	NLGN2	false	ENSG00000169992
2756	gene	TARGET	step 1	ENSG00000079102	RUNX1T1	RUNX1T1	false	ENSG00000079102			56104	gene	TARGET	step 1	ENSG00000170004	CHD3	CHD3	false	ENSG00000170004
4993	gene	TARGET	step 1	ENSG00000079112	CDH17	CDH17	false	ENSG00000079112			56138	gene	TARGET	step 1	ENSG00000170260	ZNF212	ZNF212	false	ENSG00000170260
4656	gene	TARGET	step 1	ENSG00000079150	FKBP7	FKBP7	false	ENSG00000079150			56070	gene	TARGET	step 1	ENSG00000170289	CNGB3	CNGB3	false	ENSG00000170289
5890	gene	TARGET	step 1	ENSG00000079156	OSBPL6	OSBPL6	false	ENSG00000079156			56303	gene	TARGET	step 1	ENSG00000170471	RALGAPB	RALGAPB	false	ENSG00000170471
7686	gene	TARGET	step 1	ENSG00000079215	SLC1A3	SLC1A3	false	ENSG00000079215			56301	gene	TARGET	step 1	ENSG00000170485	NPAS2	NPAS2	false	ENSG00000170485
7664	gene	TARGET	step 1	ENSG00000079277	MKNK1	MKNK1	false	ENSG00000079277			55966	gene	TARGET	step 1	ENSG00000170579	DLGAP1	DLGAP1	false	ENSG00000170579
422	gene	TARGET	step 1	ENSG00000079308	TNS1	TNS1	false	ENSG00000079308			56205	gene	TARGET	step 1	ENSG00000170776	AKAP13	AKAP13	false	ENSG00000170776
4432	gene	TARGET	step 1	ENSG00000079313	REXO1	REXO1	false	ENSG00000079313			56919	gene	TARGET	step 1	ENSG00000170836	PPM1D	PPM1D	false	ENSG00000170836
2716	gene	TARGET	step 1	ENSG00000079332	SAR1A	SAR1A	false	ENSG00000079332			55988	gene	TARGET	step 1	ENSG00000170852	KBTBD2	KBTBD2	false	ENSG00000170852
7502	gene	TARGET	step 1	ENSG00000079337	RAPGEF3	RAPGEF3	false	ENSG00000079337			56208	gene	TARGET	step 1	ENSG00000170921	TANC2	TANC2	false	ENSG00000170921
645	gene	TARGET	step 1	ENSG00000079387	SENP1	SENP1	false	ENSG00000079387			56432	gene	TARGET	step 1	ENSG00000171316	CHD7	CHD7	false	ENSG00000171316
6451	gene	TARGET	step 1	ENSG00000079432	CIC	CIC	false	ENSG00000079432			56419	gene	TARGET	step 1	ENSG00000171435	KSR2	KSR2	false	ENSG00000171435
6516	gene	TARGET	step 1	ENSG00000079435	LIPE	LIPE	false	ENSG00000079435			56423	gene	TARGET	step 1	ENSG00000171456	ASXL1	ASXL1	false	ENSG00000171456
7026	gene	TARGET	step 1	ENSG00000079482	OPHN1	OPHN1	false	ENSG00000079482			56474	gene	TARGET	step 1	ENSG00000171475	WIPF2	WIPF2	false	ENSG00000171475
6159	gene	TARGET	step 1	ENSG00000079739	PGM1	PGM1	false	ENSG00000079739			56469	gene	TARGET	step 1	ENSG00000171532	NEUROD2	NEUROD2	false	ENSG00000171532
3484	gene	TARGET	step 1	ENSG00000079805	DNM2	DNM2	false	ENSG00000079805			56468	gene	TARGET	step 1	ENSG00000171540	OTP	OTP	false	ENSG00000171540
7326	gene	TARGET	step 1	ENSG00000079819	EPB41L2	EPB41L2	false	ENSG00000079819			56426	gene	TARGET	step 1	ENSG00000171552	BCL2L1	BCL2L1	false	ENSG00000171552
2511	gene	TARGET	step 1	ENSG00000079841	RIMS1	RIMS1	false	ENSG00000079841			56464	gene	TARGET	step 1	ENSG00000171608	PIK3CD	PIK3CD	false	ENSG00000171608
5022	gene	TARGET	step 1	ENSG00000079950	STX7	STX7	false	ENSG00000079950			56182	gene	TARGET	step 1	ENSG00000171786	NHLH1	NHLH1	false	ENSG00000171786
5102	gene	TARGET	step 1	ENSG00000080189	SLC35C2	SLC35C2	false	ENSG00000080189			56364	gene	TARGET	step 1	ENSG00000171823	FBXL14	FBXL14	false	ENSG00000171823
6682	gene	TARGET	step 1	ENSG00000080345	RIF1	RIF1	false	ENSG00000080345			56460	gene	TARGET	step 1	ENSG00000171867	PRNP	PRNP	false	ENSG00000171867
355	gene	TARGET	step 1	ENSG00000080493	SLC4A4	SLC4A4	false	ENSG00000080493			56922	gene	TARGET	step 1	ENSG00000172461	FUT9	FUT9	false	ENSG00000172461
7620	gene	TARGET	step 1	ENSG00000080503	SMARCA2	SMARCA2	false	ENSG00000080503			56067	gene	TARGET	step 1	ENSG00000172466	ZNF24	ZNF24	false	ENSG00000172466
314	gene	TARGET	step 1	ENSG00000080561	MID2	MID2	false	ENSG00000080561			56327	gene	TARGET	step 1	ENSG00000172667	ZMAT3	ZMAT3	false	ENSG00000172667
7257	gene	TARGET	step 1	ENSG00000080573	COL5A3	COL5A3	false	ENSG00000080573			56590	gene	TARGET	step 1	ENSG00000172733	PURG	PURG	false	ENSG00000172733
6207	gene	TARGET	step 1	ENSG00000080603	SRCAP	SRCAP	false	ENSG00000080603			56588	gene	TARGET	step 1	ENSG00000172795	DCP2	DCP2	false	ENSG00000172795
6278	gene	TARGET	step 1	ENSG00000080802	CNOT4	CNOT4	false	ENSG00000080802			56581	gene	TARGET	step 1	ENSG00000172869	DMXL1	DMXL1	false	ENSG00000172869
3076	gene	TARGET	step 1	ENSG00000080815	PSEN1	PSEN1	false	ENSG00000080815			56575	gene	TARGET	step 1	ENSG00000172954	LCLAT1	LCLAT1	false	ENSG00000172954
6501	gene	TARGET	step 1	ENSG00000080822	CLDND1	CLDND1	false	ENSG00000080822			56926	gene	TARGET	step 1	ENSG00000173011	TADA2B	TADA2B	false	ENSG00000173011
2310	gene	TARGET	step 1	ENSG00000080824	HSP90AA1	HSP90AA1	false	ENSG00000080824			56928	gene	TARGET	step 1	ENSG00000173039	RELA	RELA	false	ENSG00000173039
6500	gene	TARGET	step 1	ENSG00000080839	RBL1	RBL1	false	ENSG00000080839			56519	gene	TARGET	step 1	ENSG00000173166	RAPH1	RAPH1	false	ENSG00000173166
3288	gene	TARGET	step 1	ENSG00000080845	DLGAP4	DLGAP4	false	ENSG00000080845			56550	gene	TARGET	step 1	ENSG00000173209	AHSA2	AHSA2	false	ENSG00000173209
1067	gene	TARGET	step 1	ENSG00000080854	IGSF9B	IGSF9B	false	ENSG00000080854			56899	gene	TARGET	step 1	ENSG00000173275	ZNF449	ZNF449	false	ENSG00000173275
2901	gene	TARGET	step 1	ENSG00000081014	AP4E1	AP4E1	false	ENSG00000081014			56686	gene	TARGET	step 1	ENSG00000173457	PPP1R14B	PPP1R14B	false	ENSG00000173457
2385	gene	TARGET	step 1	ENSG00000081019	RSBN1	RSBN1	false	ENSG00000081019			56157	gene	TARGET	step 1	ENSG00000173611	SCAI	SCAI	false	ENSG00000173611
4247	gene	TARGET	step 1	ENSG00000081026	MAGI3	MAGI3	false	ENSG00000081026			56384	gene	TARGET	step 1	ENSG00000173805	HAP1	HAP1	false	ENSG00000173805
6257	gene	TARGET	step 1	ENSG00000081052	COL4A4	COL4A4	false	ENSG00000081052			56383	gene	TARGET	step 1	ENSG00000173889	PHC3	PHC3	false	ENSG00000173889
6769	gene	TARGET	step 1	ENSG00000081059	TCF7	TCF7	false	ENSG00000081059			56669	gene	TARGET	step 1	ENSG00000174106	LEMD3	LEMD3	false	ENSG00000174106
961	gene	TARGET	step 1	ENSG00000081148	IMPG2	IMPG2	false	ENSG00000081148			56667	gene	TARGET	step 1	ENSG00000174111	SOCS7	SOCS7	false	ENSG00000174111
1908	gene	TARGET	step 1	ENSG00000081189	MEF2C	MEF2C	false	ENSG00000081189			56662	gene	TARGET	step 1	ENSG00000174238	PITPNA	PITPNA	false	ENSG00000174238
6431	gene	TARGET	step 1	ENSG00000081320	STK17B	STK17B	false	ENSG00000081320			55954	gene	TARGET	step 1	ENSG00000174306	ZHX3	ZHX3	false	ENSG00000174306
1619	gene	TARGET	step 1	ENSG00000081377	CDC14B	CDC14B	false	ENSG00000081377			56413	gene	TARGET	step 1	ENSG00000174804	FZD4	FZD4	false	ENSG00000174804
976	gene	TARGET	step 1	ENSG00000081479	LRP2	LRP2	false	ENSG00000081479			56311	gene	TARGET	step 1	ENSG00000175161	CADM2	CADM2	false	ENSG00000175161
7773	gene	TARGET	step 1	ENSG00000081791	KIAA0141	KIAA0141	false	ENSG00000081791			56356	gene	TARGET	step 1	ENSG00000175175	PPM1E	PPM1E	false	ENSG00000175175
1480	gene	TARGET	step 1	ENSG00000081803	CADPS2	CADPS2	false	ENSG00000081803			56498	gene	TARGET	step 1	ENSG00000175215	CTDSP2	CTDSP2	false	ENSG00000175215
623	gene	TARGET	step 1	ENSG00000081842	PCDHA6	PCDHA6	false	ENSG00000081842			56495	gene	TARGET	step 1	ENSG00000175229	GAL3ST3	GAL3ST3	false	ENSG00000175229
3014	gene	TARGET	step 1	ENSG00000081923	ATP8B1	ATP8B1	false	ENSG00000081923			56204	gene	TARGET	step 1	ENSG00000175497	DPP10	DPP10	false	ENSG00000175497
4788	gene	TARGET	step 1	ENSG00000081985	IL12RB2	IL12RB2	false	ENSG00000081985			56619	gene	TARGET	step 1	ENSG00000175573	C11orf68	C11orf68	false	ENSG00000175573
212	gene	TARGET	step 1	ENSG00000082153	BZW1	BZW1	false	ENSG00000082153			56121	gene	TARGET	step 1	ENSG00000176390	CRLF3	CRLF3	false	ENSG00000176390
1675	gene	TARGET	step 1	ENSG00000082175	PGR	PGR	false	ENSG00000082175			56186	gene	TARGET	step 1	ENSG00000176407	KCMF1	KCMF1	false	ENSG00000176407
6810	gene	TARGET	step 1	ENSG00000082212	ME2	ME2	false	ENSG00000082212			56804	gene	TARGET	step 1	ENSG00000176490	DIRAS1	DIRAS1	false	ENSG00000176490
5120	gene	TARGET	step 1	ENSG00000082213	C5orf22	C5orf22	false	ENSG00000082213			56811	gene	TARGET	step 1	ENSG00000176542	KIAA2018	KIAA2018	false	ENSG00000176542
1325	gene	TARGET	step 1	ENSG00000082258	CCNT2	CCNT2	false	ENSG00000082258			56009	gene	TARGET	step 1	ENSG00000176624	MEX3C	MEX3C	false	ENSG00000176624
1462	gene	TARGET	step 1	ENSG00000082269	FAM135A	FAM135A	false	ENSG00000082269			56011	gene	TARGET	step 1	ENSG00000176697	BDNF	BDNF	false	ENSG00000176697
5732	gene	TARGET	step 1	ENSG00000082293	COL19A1	COL19A1	false	ENSG00000082293			56490	gene	TARGET	step 1	ENSG00000176788	BASP1	BASP1	false	ENSG00000176788
1663	gene	TARGET	step 1	ENSG00000082397	EPB41L3	EPB41L3	false	ENSG00000082397			56001	gene	TARGET	step 1	ENSG00000176853	FAM91A1	FAM91A1	false	ENSG00000176853
5794	gene	TARGET	step 1	ENSG00000082438	COBLL1	COBLL1	false	ENSG00000082438			56091	gene	TARGET	step 1	ENSG00000176953	NFATC2IP	NFATC2IP	false	ENSG00000176953
4545	gene	TARGET	step 1	ENSG00000082458	DLG3	DLG3	false	ENSG00000082458			56751	gene	TARGET	step 1	ENSG00000177181	RIMKLA	RIMKLA	false	ENSG00000177181
5318	gene	TARGET	step 1	ENSG00000082482	KCNK2	KCNK2	false	ENSG00000082482			56536	gene	TARGET	step 1	ENSG00000177300	CLDN22	CLDN22	false	ENSG00000177300
5307	gene	TARGET	step 1	ENSG00000082497	SERTAD4	SERTAD4	false	ENSG00000082497			56428	gene	TARGET	step 1	ENSG00000177311	ZBTB38	ZBTB38	false	ENSG00000177311
3293	gene	TARGET	step 1	ENSG00000082556	OPRK1	OPRK1	false	ENSG00000082556			56768	gene	TARGET	step 1	ENSG00000177380	PPFIA3	PPFIA3	false	ENSG00000177380
311	gene	TARGET	step 1	ENSG00000082641	NFE2L1	NFE2L1	false	ENSG00000082641			56794	gene	TARGET	step 1	ENSG00000177463	NR2C2	NR2C2	false	ENSG00000177463
3182	gene	TARGET	step 1	ENSG00000082701	GSK3B	GSK3B	false	ENSG00000082701			56290	gene	TARGET	step 1	ENSG00000177570	SAMD12	SAMD12	false	ENSG00000177570
3369	gene	TARGET	step 1	ENSG00000082805	ERC1	ERC1	false	ENSG00000082805			56802	gene	TARGET	step 1	ENSG00000177728	KIAA0195	KIAA0195	false	ENSG00000177728
855	gene	TARGET	step 1	ENSG00000082898	XPO1	XPO1	false	ENSG00000082898			56864	gene	TARGET	step 1	ENSG00000177889	UBE2N	UBE2N	false	ENSG00000177889
2643	gene	TARGET	step 1	ENSG00000082996	RNF13	RNF13	false	ENSG00000082996			56254	gene	TARGET	step 1	ENSG00000177946	CENPBD1	CENPBD1	false	ENSG00000177946
5153	gene	TARGET	step 1	ENSG00000083067	TRPM3	TRPM3	false	ENSG00000083067			56765	gene	TARGET	step 1	ENSG00000178202	KDELC2	KDELC2	false	ENSG00000178202
1200	gene	TARGET	step 1	ENSG00000083099	LYRM2	LYRM2	false	ENSG00000083099			56422	gene	TARGET	step 1	ENSG00000178209	PLEC	PLEC	false	ENSG00000178209
3401	gene	TARGET	step 1	ENSG00000083168	KAT6A	KAT6A	false	ENSG00000083168			55978	gene	TARGET	step 1	ENSG00000178295	GEN1	GEN1	false	ENSG00000178295
711	gene	TARGET	step 1	ENSG00000083290	ULK2	ULK2	false	ENSG00000083290			56421	gene	TARGET	step 1	ENSG00000178409	BEND3	BEND3	false	ENSG00000178409
3498	gene	TARGET	step 1	ENSG00000083307	GRHL2	GRHL2	false	ENSG00000083307			56459	gene	TARGET	step 1	ENSG00000178568	ERBB4	ERBB4	false	ENSG00000178568
1956	gene	TARGET	step 1	ENSG00000083312	TNPO1	TNPO1	false	ENSG00000083312			56606	gene	TARGET	step 1	ENSG00000178662	CSRNP3	CSRNP3	false	ENSG00000178662
3631	gene	TARGET	step 1	ENSG00000083444	PLOD1	PLOD1	false	ENSG00000083444			56644	gene	TARGET	step 1	ENSG00000179051	RCC2	RCC2	false	ENSG00000179051
1660	gene	TARGET	step 1	ENSG00000083520	DIS3	DIS3	false	ENSG00000083520			55997	gene	TARGET	step 1	ENSG00000179119	SPTY2D1	SPTY2D1	false	ENSG00000179119
3098	gene	TARGET	step 1	ENSG00000083642	PDS5B	PDS5B	false	ENSG00000083642			55980	gene	TARGET	step 1	ENSG00000179262	RAD23A	RAD23A	false	ENSG00000179262
7920	gene	TARGET	step 1	ENSG00000083750	RRAGB	RRAGB	false	ENSG00000083750			56671	gene	TARGET	step 1	ENSG00000179348	GATA2	GATA2	false	ENSG00000179348
2353	gene	TARGET	step 1	ENSG00000083799	CYLD	CYLD	false	ENSG00000083799			56670	gene	TARGET	step 1	ENSG00000179361	ARID3B	ARID3B	false	ENSG00000179361
1301	gene	TARGET	step 1	ENSG00000083896	YTHDC1	YTHDC1	false	ENSG00000083896			56668	gene	TARGET	step 1	ENSG00000179387	ELMOD2	ELMOD2	false	ENSG00000179387
6203	gene	TARGET	step 1	ENSG00000083937	CHMP2B	CHMP2B	false	ENSG00000083937			56014	gene	TARGET	step 1	ENSG00000179388	EGR3	EGR3	false	ENSG00000179388
4687	gene	TARGET	step 1	ENSG00000084070	SMAP2	SMAP2	false	ENSG00000084070			56022	gene	TARGET	step 1	ENSG00000179454	KLHL28	KLHL28	false	ENSG00000179454
5926	gene	TARGET	step 1	ENSG00000084072	PPIE	PPIE	false	ENSG00000084072			56008	gene	TARGET	step 1	ENSG00000179456	ZNF238	ZNF238	false	ENSG00000179456
1289	gene	TARGET	step 1	ENSG00000084073	ZMPSTE24	ZMPSTE24	false	ENSG00000084073			56704	gene	TARGET	step 1	ENSG00000179889	PDXDC1	PDXDC1	false	ENSG00000179889
1146	gene	TARGET	step 1	ENSG00000084090	STARD7	STARD7	false	ENSG00000084090			56873	gene	TARGET	step 1	ENSG00000180044	LOC401097	LOC401097	false	ENSG00000180044
3574	gene	TARGET	step 1	ENSG00000084093	REST	REST	false	ENSG00000084093			56270	gene	TARGET	step 1	ENSG00000180233	ZNRF2	ZNRF2	false	ENSG00000180233
2178	gene	TARGET	step 1	ENSG00000084112	SSH1	SSH1	false	ENSG00000084112			56818	gene	TARGET	step 1	ENSG00000180329	CCDC43	CCDC43	false	ENSG00000180329
4934	gene	TARGET	step 1	ENSG00000084234	APLP2	APLP2	false	ENSG00000084234			56052	gene	TARGET	step 1	ENSG00000180357	ZNF609	ZNF609	false	ENSG00000180357
3110	gene	TARGET	step 1	ENSG00000084444	KIAA1467	KIAA1467	false	ENSG00000084444			56453	gene	TARGET	step 1	ENSG00000180440	C13orf36	C13orf36	false	ENSG00000180440
3142	gene	TARGET	step 1	ENSG00000084453	SLCO1A2	SLCO1A2	false	ENSG00000084453			56180	gene	TARGET	step 1	ENSG00000180592	C10orf140	C10orf140	false	ENSG00000180592
7515	gene	TARGET	step 1	ENSG00000084463	WBP11	WBP11	false	ENSG00000084463			56756	gene	TARGET	step 1	ENSG00000180628	PCGF5	PCGF5	false	ENSG00000180628
6897	gene	TARGET	step 1	ENSG00000084628	NKAIN1	NKAIN1	false	ENSG00000084628			56276	gene	TARGET	step 1	ENSG00000180694	TMEM64	TMEM64	false	ENSG00000180694
4146	gene	TARGET	step 1	ENSG00000084636	COL16A1	COL16A1	false	ENSG00000084636			56165	gene	TARGET	step 1	ENSG00000181690	PLAG1	PLAG1	false	ENSG00000181690
2532	gene	TARGET	step 1	ENSG00000084652	TXLNA	TXLNA	false	ENSG00000084652			56194	gene	TARGET	step 1	ENSG00000181938	GINS3	GINS3	false	ENSG00000181938
649	gene	TARGET	step 1	ENSG00000084676	NCOA1	NCOA1	false	ENSG00000084676			56828	gene	TARGET	step 1	ENSG00000182095	TNRC18	TNRC18	false	ENSG00000182095
397	gene	TARGET	step 1	ENSG00000084693	AGBL5	AGBL5	false	ENSG00000084693			56855	gene	TARGET	step 1	ENSG00000182255	KCNA4	KCNA4	false	ENSG00000182255
3624	gene	TARGET	step 1	ENSG00000084710	EFR3B	EFR3B	false	ENSG00000084710			56445	gene	TARGET	step 1	ENSG00000182389	CACNB4	CACNB4	false	ENSG00000182389
2785	gene	TARGET	step 1	ENSG00000084731	KIF3C	KIF3C	false	ENSG00000084731			56448	gene	TARGET	step 1	ENSG00000182568	SATB1	SATB1	false	ENSG00000182568
3290	gene	TARGET	step 1	ENSG00000084733	RAB10	RAB10	false	ENSG00000084733			56443	gene	TARGET	step 1	ENSG00000182621	PLCB1	PLCB1	false	ENSG00000182621
3391	gene	TARGET	step 1	ENSG00000084754	HADHA	HADHA	false	ENSG00000084754			56835	gene	TARGET	step 1	ENSG00000182636	NDN	NDN	false	ENSG00000182636
2615	gene	TARGET	step 1	ENSG00000085063	CD59	CD59	false	ENSG00000085063			56302	gene	TARGET	step 1	ENSG00000182667	NTM	NTM	false	ENSG00000182667
6976	gene	TARGET	step 1	ENSG00000085185	BCORL1	BCORL1	false	ENSG00000085185			56675	gene	TARGET	step 1	ENSG00000182752	PAPPA	PAPPA	false	ENSG00000182752
3508	gene	TARGET	step 1	ENSG00000085224	ATRX	ATRX	false	ENSG00000085224			56673	gene	TARGET	step 1	ENSG00000182963	GJC1	GJC1	false	ENSG00000182963
5361	gene	TARGET	step 1	ENSG00000085274	MYNN	MYNN	false	ENSG00000085274			56747	gene	TARGET	step 1	ENSG00000183048	SLC25A10	SLC25A10	false	ENSG00000183048
1903	gene	TARGET	step 1	ENSG00000085276	MECOM	MECOM	false	ENSG00000085276			56726	gene	TARGET	step 1	ENSG00000183111	ARHGEF37	ARHGEF37	false	ENSG00000183111
766	gene	TARGET	step 1	ENSG00000085382	HACE1	HACE1	false	ENSG00000085382			56727	gene	TARGET	step 1	ENSG00000183117	CSMD1	CSMD1	false	ENSG00000183117
5264	gene	TARGET	step 1	ENSG00000085433	WDR47	WDR47	false	ENSG00000085433			56789	gene	TARGET	step 1	ENSG00000183145	DSCR6	DSCR6	false	ENSG00000183145
6578	gene	TARGET	step 1	ENSG00000085449	WDFY1	WDFY1	false	ENSG00000085449			56911	gene	TARGET	step 1	ENSG00000183283	DAZAP2	DAZAP2	false	ENSG00000183283
3249	gene	TARGET	step 1	ENSG00000085491	SLC25A24	SLC25A24	false	ENSG00000085491			56912	gene	TARGET	step 1	ENSG00000183508	FAM46C	FAM46C	false	ENSG00000183508
5741	gene	TARGET	step 1	ENSG00000085511	MAP3K4	MAP3K4	false	ENSG00000085511			56916	gene	TARGET	step 1	ENSG00000183570	PCBP3	PCBP3	false	ENSG00000183570
7505	gene	TARGET	step 1	ENSG00000085644	ZNF213	ZNF213	false	ENSG00000085644			56917	gene	TARGET	step 1	ENSG00000183580	FBXL7	FBXL7	false	ENSG00000183580
6792	gene	TARGET	step 1	ENSG00000085719	CPNE3	CPNE3	false	ENSG00000085719			56848	gene	TARGET	step 1	ENSG00000183864	TOB2	TOB2	false	ENSG00000183864
3468	gene	TARGET	step 1	ENSG00000085788	DDHD2	DDHD2	false	ENSG00000085788			56849	gene	TARGET	step 1	ENSG00000183873	SCN5A	SCN5A	false	ENSG00000183873
4039	gene	TARGET	step 1	ENSG00000085831	TTC39A	TTC39A	false	ENSG00000085831			56858	gene	TARGET	step 1	ENSG00000183955	SETD8	SETD8	false	ENSG00000183955
3478	gene	TARGET	step 1	ENSG00000085832	EPS15	EPS15	false	ENSG00000085832			56815	gene	TARGET	step 1	ENSG00000183960	KCNH8	KCNH8	false	ENSG00000183960
6852	gene	TARGET	step 1	ENSG00000085871	MGST2	MGST2	false	ENSG00000085871			56512	gene	TARGET	step 1	ENSG00000184083	FAM120C	FAM120C	false	ENSG00000184083
7055	gene	TARGET	step 1	ENSG00000085872	CHERP	CHERP	false	ENSG00000085872			56500	gene	TARGET	step 1	ENSG00000184156	KCNQ3	KCNQ3	false	ENSG00000184156
1341	gene	TARGET	step 1	ENSG00000085978	ATG16L1	ATG16L1	false	ENSG00000085978			56501	gene	TARGET	step 1	ENSG00000184160	ADRA2C	ADRA2C	false	ENSG00000184160
4962	gene	TARGET	step 1	ENSG00000085998	POMGNT1	POMGNT1	false	ENSG00000085998			56320	gene	TARGET	step 1	ENSG00000184203	PPP1R2	PPP1R2	false	ENSG00000184203
7063	gene	TARGET	step 1	ENSG00000086061	DNAJA1	DNAJA1	false	ENSG00000086061			56576	gene	TARGET	step 1	ENSG00000184226	PCDH9	PCDH9	false	ENSG00000184226
4260	gene	TARGET	step 1	ENSG00000086062	B4GALT1	B4GALT1	false	ENSG00000086062			56323	gene	TARGET	step 1	ENSG00000184271	POU6F1	POU6F1	false	ENSG00000184271
7582	gene	TARGET	step 1	ENSG00000086065	CHMP5	CHMP5	false	ENSG00000086065			56148	gene	TARGET	step 1	ENSG00000184588	PDE4B	PDE4B	false	ENSG00000184588
3523	gene	TARGET	step 1	ENSG00000086102	NFX1	NFX1	false	ENSG00000086102			56179	gene	TARGET	step 1	ENSG00000184677	ZBTB40	ZBTB40	false	ENSG00000184677
3112	gene	TARGET	step 1	ENSG00000086200	IPO11	IPO11	false	ENSG00000086200			56083	gene	TARGET	step 1	ENSG00000184840	TMED9	TMED9	false	ENSG00000184840
4947	gene	TARGET	step 1	ENSG00000086232	EIF2AK1	EIF2AK1	false	ENSG00000086232			56458	gene	TARGET	step 1	ENSG00000184937	WT1	WT1	false	ENSG00000184937
5112	gene	TARGET	step 1	ENSG00000086289	EPDR1	EPDR1	false	ENSG00000086289			56457	gene	TARGET	step 1	ENSG00000184939	ZFP90	ZFP90	false	ENSG00000184939
5391	gene	TARGET	step 1	ENSG00000086475	SEPHS1	SEPHS1	false	ENSG00000086475			56903	gene	TARGET	step 1	ENSG00000185070	FLRT2	FLRT2	false	ENSG00000185070
4430	gene	TARGET	step 1	ENSG00000086544	ITPKC	ITPKC	false	ENSG00000086544			56795	gene	TARGET	step 1	ENSG00000185133	INPP5J	INPP5J	false	ENSG00000185133
5089	gene	TARGET	step 1	ENSG00000086570	FAT2	FAT2	false	ENSG00000086570			56845	gene	TARGET	step 1	ENSG00000185250	PPIL6	PPIL6	false	ENSG00000185250
2767	gene	TARGET	step 1	ENSG00000086589	RBM22	RBM22	false	ENSG00000086589			56307	gene	TARGET	step 1	ENSG00000185344	ATP6V0A2	ATP6V0A2	false	ENSG00000185344
2377	gene	TARGET	step 1	ENSG00000086666	ZFAND6	ZFAND6	false	ENSG00000086666			56656	gene	TARGET	step 1	ENSG00000185565	LSAMP	LSAMP	false	ENSG00000185565
7037	gene	TARGET	step 1	ENSG00000086696	HSD17B2	HSD17B2	false	ENSG00000086696			56127	gene	TARGET	step 1	ENSG00000185591	SP1	SP1	false	ENSG00000185591
1832	gene	TARGET	step 1	ENSG00000086712	TXLNG	TXLNG	false	ENSG00000086712			56391	gene	TARGET	step 1	ENSG00000185722	ANKFY1	ANKFY1	false	ENSG00000185722
7404	gene	TARGET	step 1	ENSG00000086758	HUWE1	HUWE1	false	ENSG00000086758			56081	gene	TARGET	step 1	ENSG00000185950	IRS2	IRS2	false	ENSG00000185950
1422	gene	TARGET	step 1	ENSG00000086991	NOX4	NOX4	false	ENSG00000086991			56612	gene	TARGET	step 1	ENSG00000186111	PIP5K1C	PIP5K1C	false	ENSG00000186111
3564	gene	TARGET	step 1	ENSG00000087053	MTMR2	MTMR2	false	ENSG00000087053			56611	gene	TARGET	step 1	ENSG00000186187	ZNRF1	ZNRF1	false	ENSG00000186187
2023	gene	TARGET	step 1	ENSG00000087085	ACHE	ACHE	false	ENSG00000087085			56178	gene	TARGET	step 1	ENSG00000186222	CNO	CNO	false	ENSG00000186222
5206	gene	TARGET	step 1	ENSG00000087086	FTL	FTL	false	ENSG00000087086			55940	gene	TARGET	step 1	ENSG00000186318	BACE1	BACE1	false	ENSG00000186318
653	gene	TARGET	step 1	ENSG00000087095	NLK	NLK	false	ENSG00000087095			56282	gene	TARGET	step 1	ENSG00000186350	RXRA	RXRA	false	ENSG00000186350
843	gene	TARGET	step 1	ENSG00000087128	TMPRSS11E	TMPRSS11E	false	ENSG00000087128			55930	gene	TARGET	step 1	ENSG00000186409	CCDC30	CCDC30	false	ENSG00000186409
475	gene	TARGET	step 1	ENSG00000087152	ATXN7L3	ATXN7L3	false	ENSG00000087152			55932	gene	TARGET	step 1	ENSG00000186432	KPNA4	KPNA4	false	ENSG00000186432
2677	gene	TARGET	step 1	ENSG00000087253	LPCAT2	LPCAT2	false	ENSG00000087253			55950	gene	TARGET	step 1	ENSG00000186479	RGS7BP	RGS7BP	false	ENSG00000186479
525	gene	TARGET	step 1	ENSG00000087258	GNAO1	GNAO1	false	ENSG00000087258			56328	gene	TARGET	step 1	ENSG00000186480	INSIG1	INSIG1	false	ENSG00000186480
6274	gene	TARGET	step 1	ENSG00000087263	OGFOD1	OGFOD1	false	ENSG00000087263			55938	gene	TARGET	step 1	ENSG00000186487	MYT1L	MYT1L	false	ENSG00000186487
4601	gene	TARGET	step 1	ENSG00000087274	ADD1	ADD1	false	ENSG00000087274			55963	gene	TARGET	step 1	ENSG00000186522	SEPT10	SEPT10	false	ENSG00000186522
1423	gene	TARGET	step 1	ENSG00000087299	L2HGDH	L2HGDH	false	ENSG00000087299			55935	gene	TARGET	step 1	ENSG00000186591	UBE2H	UBE2H	false	ENSG00000186591
249	gene	TARGET	step 1	ENSG00000087303	NID2	NID2	false	ENSG00000087303			55969	gene	TARGET	step 1	ENSG00000186660	ZFP91	ZFP91	false	ENSG00000186660
3469	gene	TARGET	step 1	ENSG00000087338	GMCL1	GMCL1	false	ENSG00000087338			56106	gene	TARGET	step 1	ENSG00000186716	BCR	BCR	false	ENSG00000186716
4038	gene	TARGET	step 1	ENSG00000087448	KLHDC5	KLHDC5	false	ENSG00000087448			56352	gene	TARGET	step 1	ENSG00000186815	TPCN1	TPCN1	false	ENSG00000186815
2166	gene	TARGET	step 1	ENSG00000087470	DNM1L	DNM1L	false	ENSG00000087470			56355	gene	TARGET	step 1	ENSG00000186868	MAPT	MAPT	false	ENSG00000186868
7737	gene	TARGET	step 1	ENSG00000087502	ERGIC2	ERGIC2	false	ENSG00000087502			56143	gene	TARGET	step 1	ENSG00000186918	ZNF395	ZNF395	false	ENSG00000186918
3761	gene	TARGET	step 1	ENSG00000087510	TFAP2C	TFAP2C	false	ENSG00000087510			56382	gene	TARGET	step 1	ENSG00000186951	PPARA	PPARA	false	ENSG00000186951
5614	gene	TARGET	step 1	ENSG00000087916	SLC6A14	SLC6A14	false	ENSG00000087916			55986	gene	TARGET	step 1	ENSG00000187122	SLIT1	SLIT1	false	ENSG00000187122
5775	gene	TARGET	step 1	ENSG00000088035	ALG6	ALG6	false	ENSG00000088035			56116	gene	TARGET	step 1	ENSG00000187231	SESTD1	SESTD1	false	ENSG00000187231
5806	gene	TARGET	step 1	ENSG00000088205	DDX18	DDX18	false	ENSG00000088205			56045	gene	TARGET	step 1	ENSG00000187605	TET3	TET3	false	ENSG00000187605
3859	gene	TARGET	step 1	ENSG00000088247	KHSRP	KHSRP	false	ENSG00000088247			56363	gene	TARGET	step 1	ENSG00000187699	C2orf88	C2orf88	false	ENSG00000187699
1576	gene	TARGET	step 1	ENSG00000088305	DNMT3B	DNMT3B	false	ENSG00000088305			56248	gene	TARGET	step 1	ENSG00000188042	ARL4C	ARL4C	false	ENSG00000188042
3413	gene	TARGET	step 1	ENSG00000088356	PDRG1	PDRG1	false	ENSG00000088356			56237	gene	TARGET	step 1	ENSG00000188158	NHS	NHS	false	ENSG00000188158
5207	gene	TARGET	step 1	ENSG00000088367	EPB41L1	EPB41L1	false	ENSG00000088367			56463	gene	TARGET	step 1	ENSG00000188177	ZC3H6	ZC3H6	false	ENSG00000188177
6531	gene	TARGET	step 1	ENSG00000088386	SLC15A1	SLC15A1	false	ENSG00000088386			56349	gene	TARGET	step 1	ENSG00000188312	CENPP	CENPP	false	ENSG00000188312
3027	gene	TARGET	step 1	ENSG00000088387	DOCK9	DOCK9	false	ENSG00000088387			56343	gene	TARGET	step 1	ENSG00000188559	RALGAPA2	RALGAPA2	false	ENSG00000188559
3004	gene	TARGET	step 1	ENSG00000088451	TGDS	TGDS	false	ENSG00000088451			56402	gene	TARGET	step 1	ENSG00000188647	PTAR1	PTAR1	false	ENSG00000188647
2979	gene	TARGET	step 1	ENSG00000088538	DOCK3	DOCK3	false	ENSG00000088538			56381	gene	TARGET	step 1	ENSG00000188706	ZDHHC9	ZDHHC9	false	ENSG00000188706
1602	gene	TARGET	step 1	ENSG00000088543	C3orf18	C3orf18	false	ENSG00000088543			56380	gene	TARGET	step 1	ENSG00000188735	TMEM120B	TMEM120B	false	ENSG00000188735
7311	gene	TARGET	step 1	ENSG00000088682	COQ9	COQ9	false	ENSG00000088682			56239	gene	TARGET	step 1	ENSG00000188803	SHISA6	SHISA6	false	ENSG00000188803
408	gene	TARGET	step 1	ENSG00000088756	ARHGAP28	ARHGAP28	false	ENSG00000088756			56681	gene	TARGET	step 1	ENSG00000189007	ADAT2	ADAT2	false	ENSG00000189007
6987	gene	TARGET	step 1	ENSG00000088766	CRLS1	CRLS1	false	ENSG00000088766			56775	gene	TARGET	step 1	ENSG00000189043	NDUFA4	NDUFA4	false	ENSG00000189043
4110	gene	TARGET	step 1	ENSG00000088808	PPP1R13B	PPP1R13B	false	ENSG00000088808			56771	gene	TARGET	step 1	ENSG00000189079	ARID2	ARID2	false	ENSG00000189079
3550	gene	TARGET	step 1	ENSG00000088812	ATRN	ATRN	false	ENSG00000088812			56737	gene	TARGET	step 1	ENSG00000189410	SH2D5	SH2D5	false	ENSG00000189410
2691	gene	TARGET	step 1	ENSG00000088826	SMOX	SMOX	false	ENSG00000088826			56754	gene	TARGET	step 1	ENSG00000196177	ACADSB	ACADSB	false	ENSG00000196177
2986	gene	TARGET	step 1	ENSG00000088832	FKBP1A	FKBP1A	false	ENSG00000088832			56547	gene	TARGET	step 1	ENSG00000196323	ZBTB44	ZBTB44	false	ENSG00000196323
5516	gene	TARGET	step 1	ENSG00000088833	NSFL1C	NSFL1C	false	ENSG00000088833			56881	gene	TARGET	step 1	ENSG00000196428	TSC22D2	TSC22D2	false	ENSG00000196428
1668	gene	TARGET	step 1	ENSG00000088854	C20orf194	C20orf194	false	ENSG00000088854			56524	gene	TARGET	step 1	ENSG00000196482	ESRRG	ESRRG	false	ENSG00000196482
6587	gene	TARGET	step 1	ENSG00000088876	ZNF343	ZNF343	false	ENSG00000088876			56504	gene	TARGET	step 1	ENSG00000196505	GDAP2	GDAP2	false	ENSG00000196505
3918	gene	TARGET	step 1	ENSG00000088881	EBF4	EBF4	false	ENSG00000088881			56505	gene	TARGET	step 1	ENSG00000196517	SLC6A9	SLC6A9	false	ENSG00000196517
3926	gene	TARGET	step 1	ENSG00000088888	MAVS	MAVS	false	ENSG00000088888			56300	gene	TARGET	step 1	ENSG00000196588	MKL1	MKL1	false	ENSG00000196588
2603	gene	TARGET	step 1	ENSG00000088899	ProSAPiP1	ProSAPiP1	false	ENSG00000088899			56187	gene	TARGET	step 1	ENSG00000196628	TCF4	TCF4	false	ENSG00000196628
3442	gene	TARGET	step 1	ENSG00000088992	TESC	TESC	false	ENSG00000088992			56548	gene	TARGET	step 1	ENSG00000196792	STRN3	STRN3	false	ENSG00000196792
3618	gene	TARGET	step 1	ENSG00000089041	P2RX7	P2RX7	false	ENSG00000089041			56261	gene	TARGET	step 1	ENSG00000196914	ARHGEF12	ARHGEF12	false	ENSG00000196914
7317	gene	TARGET	step 1	ENSG00000089050	RBBP9	RBBP9	false	ENSG00000089050			56235	gene	TARGET	step 1	ENSG00000196932	TMEM26	TMEM26	false	ENSG00000196932
657	gene	TARGET	step 1	ENSG00000089057	SLC23A2	SLC23A2	false	ENSG00000089057			56262	gene	TARGET	step 1	ENSG00000196950	SLC39A10	SLC39A10	false	ENSG00000196950
7297	gene	TARGET	step 1	ENSG00000089094	KDM2B	KDM2B	false	ENSG00000089094			56064	gene	TARGET	step 1	ENSG00000197024	ZNF398	ZNF398	false	ENSG00000197024
7280	gene	TARGET	step 1	ENSG00000089116	LHX5	LHX5	false	ENSG00000089116			56599	gene	TARGET	step 1	ENSG00000197063	MAFG	MAFG	false	ENSG00000197063
2496	gene	TARGET	step 1	ENSG00000089159	PXN	PXN	false	ENSG00000089159			56515	gene	TARGET	step 1	ENSG00000197147	LRRC8B	LRRC8B	false	ENSG00000197147
7891	gene	TARGET	step 1	ENSG00000089163	SIRT4	SIRT4	false	ENSG00000089163			56450	gene	TARGET	step 1	ENSG00000197157	SND1	SND1	false	ENSG00000197157
4815	gene	TARGET	step 1	ENSG00000089169	RPH3A	RPH3A	false	ENSG00000089169			56832	gene	TARGET	step 1	ENSG00000197183	C20orf112	C20orf112	false	ENSG00000197183
4694	gene	TARGET	step 1	ENSG00000089177	KIF16B	KIF16B	false	ENSG00000089177			56554	gene	TARGET	step 1	ENSG00000197323	TRIM33	TRIM33	false	ENSG00000197323
809	gene	TARGET	step 1	ENSG00000089225	TBX5	TBX5	false	ENSG00000089225			56506	gene	TARGET	step 1	ENSG00000197548	ATG7	ATG7	false	ENSG00000197548
656	gene	TARGET	step 1	ENSG00000089234	BRAP	BRAP	false	ENSG00000089234			56511	gene	TARGET	step 1	ENSG00000197702	PARVA	PARVA	false	ENSG00000197702
797	gene	TARGET	step 1	ENSG00000089250	NOS1	NOS1	false	ENSG00000089250			56142	gene	TARGET	step 1	ENSG00000197851	FLJ42280	FLJ42280	false	ENSG00000197851
3216	gene	TARGET	step 1	ENSG00000089280	FUS	FUS	false	ENSG00000089280			56234	gene	TARGET	step 1	ENSG00000197921	HES5	HES5	false	ENSG00000197921
4065	gene	TARGET	step 1	ENSG00000089356	FXYD3	FXYD3	false	ENSG00000089356			56377	gene	TARGET	step 1	ENSG00000198087	CD2AP	CD2AP	false	ENSG00000198087
3751	gene	TARGET	step 1	ENSG00000089472	HEPH	HEPH	false	ENSG00000089472			56326	gene	TARGET	step 1	ENSG00000198216	CACNA1E	CACNA1E	false	ENSG00000198216
2060	gene	TARGET	step 1	ENSG00000089486	C16orf5	C16orf5	false	ENSG00000089486			56399	gene	TARGET	step 1	ENSG00000198300	PEG3	PEG3	false	ENSG00000198300
4554	gene	TARGET	step 1	ENSG00000089558	KCNH4	KCNH4	false	ENSG00000089558			56291	gene	TARGET	step 1	ENSG00000198373	WWP2	WWP2	false	ENSG00000198373
6350	gene	TARGET	step 1	ENSG00000089597	GANAB	GANAB	false	ENSG00000089597			56289	gene	TARGET	step 1	ENSG00000198380	GFPT1	GFPT1	false	ENSG00000198380
6360	gene	TARGET	step 1	ENSG00000089639	GMIP	GMIP	false	ENSG00000089639			56296	gene	TARGET	step 1	ENSG00000198420	FAM115A	FAM115A	false	ENSG00000198420
1659	gene	TARGET	step 1	ENSG00000089682	RBM41	RBM41	false	ENSG00000089682			56332	gene	TARGET	step 1	ENSG00000198455	ZXDB	ZXDB	false	ENSG00000198455
6306	gene	TARGET	step 1	ENSG00000089693	MLF2	MLF2	false	ENSG00000089693			56331	gene	TARGET	step 1	ENSG00000198478	SH3BGRL2	SH3BGRL2	false	ENSG00000198478
516	gene	TARGET	step 1	ENSG00000089723	OTUB2	OTUB2	false	ENSG00000089723			56292	gene	TARGET	step 1	ENSG00000198561	CTNND1	CTNND1	false	ENSG00000198561
5071	gene	TARGET	step 1	ENSG00000089818	NECAP1	NECAP1	false	ENSG00000089818			56340	gene	TARGET	step 1	ENSG00000198586	TLK1	TLK1	false	ENSG00000198586
2935	gene	TARGET	step 1	ENSG00000089902	RCOR1	RCOR1	false	ENSG00000089902			56167	gene	TARGET	step 1	ENSG00000198668	CALM1	CALM1	false	ENSG00000198668
7439	gene	TARGET	step 1	ENSG00000090020	SLC9A1	SLC9A1	false	ENSG00000090020			56329	gene	TARGET	step 1	ENSG00000198700	IPO9	IPO9	false	ENSG00000198700
5800	gene	TARGET	step 1	ENSG00000090054	SPTLC1	SPTLC1	false	ENSG00000090054			56595	gene	TARGET	step 1	ENSG00000198740	ZNF652	ZNF652	false	ENSG00000198740
1863	gene	TARGET	step 1	ENSG00000090060	PAPOLA	PAPOLA	false	ENSG00000090060			56596	gene	TARGET	step 1	ENSG00000198743	SLC5A3	SLC5A3	false	ENSG00000198743
2593	gene	TARGET	step 1	ENSG00000090061	CCNK	CCNK	false	ENSG00000090061			56164	gene	TARGET	step 1	ENSG00000198795	ZNF521	ZNF521	false	ENSG00000198795
6887	gene	TARGET	step 1	ENSG00000090104	RGS1	RGS1	false	ENSG00000090104			56272	gene	TARGET	step 1	ENSG00000198815	FOXJ3	FOXJ3	false	ENSG00000198815
6826	gene	TARGET	step 1	ENSG00000090238	YPEL3	YPEL3	false	ENSG00000090238			56624	gene	TARGET	step 1	ENSG00000198824	ZNF828	ZNF828	false	ENSG00000198824
7102	gene	TARGET	step 1	ENSG00000090273	NUDC	NUDC	false	ENSG00000090273			56625	gene	TARGET	step 1	ENSG00000198862	LTN1	LTN1	false	ENSG00000198862
2168	gene	TARGET	step 1	ENSG00000090316	MAEA	MAEA	false	ENSG00000090316			56273	gene	TARGET	step 1	ENSG00000198879	SFMBT2	SFMBT2	false	ENSG00000198879
6174	gene	TARGET	step 1	ENSG00000090339	ICAM1	ICAM1	false	ENSG00000090339			56628	gene	TARGET	step 1	ENSG00000198933	TBKBP1	TBKBP1	false	ENSG00000198933
7288	gene	TARGET	step 1	ENSG00000090372	STRN4	STRN4	false	ENSG00000090372			56241	gene	TARGET	step 1	ENSG00000198948	MFAP3L	MFAP3L	false	ENSG00000198948
2493	gene	TARGET	step 1	ENSG00000090376	IRAK3	IRAK3	false	ENSG00000090376			56240	gene	TARGET	step 1	ENSG00000198963	RORB	RORB	false	ENSG00000198963
3832	gene	TARGET	step 1	ENSG00000090432	MUL1	MUL1	false	ENSG00000090432			56706	gene	TARGET	step 1	ENSG00000203685	C1orf95	C1orf95	false	ENSG00000203685
7276	gene	TARGET	step 1	ENSG00000090447	TFAP4	TFAP4	false	ENSG00000090447			56822	gene	TARGET	step 1	ENSG00000204120	GIGYF2	GIGYF2	false	ENSG00000204120
7697	gene	TARGET	step 1	ENSG00000090470	PDCD7	PDCD7	false	ENSG00000090470			56808	gene	TARGET	step 1	ENSG00000204138	PHACTR4	PHACTR4	false	ENSG00000204138
2950	gene	TARGET	step 1	ENSG00000090520	DNAJB11	DNAJB11	false	ENSG00000090520			56743	gene	TARGET	step 1	ENSG00000204217	BMPR2	BMPR2	false	ENSG00000204217
4646	gene	TARGET	step 1	ENSG00000090530	LEPREL1	LEPREL1	false	ENSG00000090530			56746	gene	TARGET	step 1	ENSG00000204524	ZNF805	ZNF805	false	ENSG00000204524
2331	gene	TARGET	step 1	ENSG00000090534	THPO	THPO	false	ENSG00000090534			56712	gene	TARGET	step 1	ENSG00000204764	RANBP17	RANBP17	false	ENSG00000204764
768	gene	TARGET	step 1	ENSG00000090539	CHRD	CHRD	false	ENSG00000090539			56724	gene	TARGET	step 1	ENSG00000205339	IPO7	IPO7	false	ENSG00000205339
2650	gene	TARGET	step 1	ENSG00000090554	FLT3LG	FLT3LG	false	ENSG00000090554			56170	gene	TARGET	step 1	ENSG00000205765	C5orf51	C5orf51	false	ENSG00000205765
297	gene	TARGET	step 1	ENSG00000090615	GOLGA3	GOLGA3	false	ENSG00000090615			56050	gene	TARGET	step 1	ENSG00000206052	DOK6	DOK6	false	ENSG00000206052
7577	gene	TARGET	step 1	ENSG00000090661	CERS4	CERS4	false	ENSG00000090661			56371	gene	TARGET	step 1	ENSG00000206560	ANKRD28	ANKRD28	false	ENSG00000206560
449	gene	TARGET	step 1	ENSG00000090686	USP48	USP48	false	ENSG00000090686			56609	gene	TARGET	step 1	ENSG00000211455	STK38L	STK38L	false	ENSG00000211455
1168	gene	TARGET	step 1	ENSG00000090776	EFNB1	EFNB1	false	ENSG00000090776			56719	gene	TARGET	step 1	ENSG00000213066	FGFR1OP	FGFR1OP	false	ENSG00000213066
642	gene	TARGET	step 1	ENSG00000090857	PDPR	PDPR	false	ENSG00000090857			56859	gene	TARGET	step 1	ENSG00000213079	SCAF8	SCAF8	false	ENSG00000213079
1177	gene	TARGET	step 1	ENSG00000090863	GLG1	GLG1	false	ENSG00000090863			55959	gene	TARGET	step 1	ENSG00000213533	TMEM110	TMEM110	false	ENSG00000213533
6340	gene	TARGET	step 1	ENSG00000090889	KIF4A	KIF4A	false	ENSG00000090889			55970	gene	TARGET	step 1	ENSG00000213585	VDAC1	VDAC1	false	ENSG00000213585
7408	gene	TARGET	step 1	ENSG00000090905	TNRC6A	TNRC6A	false	ENSG00000090905			56639	gene	TARGET	step 1	ENSG00000214114	MYCBP	MYCBP	false	ENSG00000214114
7410	gene	TARGET	step 1	ENSG00000090924	PLEKHG2	PLEKHG2	false	ENSG00000090924			56181	gene	TARGET	step 1	ENSG00000214694	ARHGEF33	ARHGEF33	false	ENSG00000214694
7409	gene	TARGET	step 1	ENSG00000090971	NAT14	NAT14	false	ENSG00000090971			56878	gene	TARGET	step 1	ENSG00000214753	HNRNPUL2	HNRNPUL2	false	ENSG00000214753
1062	gene	TARGET	step 1	ENSG00000090975	PITPNM2	PITPNM2	false	ENSG00000090975			56287	gene	TARGET	step 1	ENSG00000215114	UBXN2B	UBXN2B	false	ENSG00000215114
5423	gene	TARGET	step 1	ENSG00000091009	RBM27	RBM27	false	ENSG00000091009			56579	gene	TARGET	step 1	ENSG00000215301	DDX3X	DDX3X	false	ENSG00000215301
699	gene	TARGET	step 1	ENSG00000091039	OSBPL8	OSBPL8	false	ENSG00000091039			56659	gene	TARGET	step 1	ENSG00000221914	PPP2R2A	PPP2R2A	false	ENSG00000221914
3542	gene	TARGET	step 1	ENSG00000091073	DTX2	DTX2	false	ENSG00000091073			56084	gene	TARGET	step 1	ENSG00000222040	ADRA2B	ADRA2B	false	ENSG00000222040
2763	gene	TARGET	step 1	ENSG00000091127	PUS7	PUS7	false	ENSG00000091127			55934	gene	TARGET	step 1	ENSG00000225830	ERCC6	ERCC6	false	ENSG00000225830
2762	gene	TARGET	step 1	ENSG00000091129	NRCAM	NRCAM	false	ENSG00000091129			56651	gene	TARGET	step 1	ENSG00000227460	SYNGAP1	SYNGAP1	false	ENSG00000227460
3279	gene	TARGET	step 1	ENSG00000091137	SLC26A4	SLC26A4	false	ENSG00000091137			56054	gene	TARGET	step 1	ENSG00000228474	OST4	OST4	false	ENSG00000228474
2953	gene	TARGET	step 1	ENSG00000091157	WDR7	WDR7	false	ENSG00000091157			56263	gene	TARGET	step 1	ENSG00000237056	ZBTB22	ZBTB22	false	ENSG00000237056
7709	gene	TARGET	step 1	ENSG00000091164	TXNL1	TXNL1	false	ENSG00000091164			56346	gene	TARGET	step 1	ENSG00000239887	C1orf226	C1orf226	false	ENSG00000239887
173	gene	TARGET	step 1	ENSG00000091317	CMTM6	CMTM6	false	ENSG00000091317			56621	gene	TARGET	step 1	ENSG00000241973	PI4KA	PI4KA	false	ENSG00000241973
1430	gene	TARGET	step 1	ENSG00000091409	ITGA6	ITGA6	false	ENSG00000091409			56162	gene	TARGET	step 1	ENSG00000243335	KCTD7	KCTD7	false	ENSG00000243335
3646	gene	TARGET	step 1	ENSG00000091428	RAPGEF4	RAPGEF4	false	ENSG00000091428			56313	gene	TARGET	step 1	ENSG00000243444	PALM2	PALM2	false	ENSG00000243444
5691	gene	TARGET	step 1	ENSG00000091436	ZAK	ZAK	false	ENSG00000091436			56379	gene	TARGET	step 1	ENSG00000243978	RGAG1	RGAG1	false	ENSG00000243978
6134	gene	TARGET	step 1	ENSG00000091490	SEL1L3	SEL1L3	false	ENSG00000091490			56196	gene	TARGET	step 1	ENSG00000244405	ETV5	ETV5	false	ENSG00000244405
437	gene	TARGET	step 1	ENSG00000091527	CDV3	CDV3	false	ENSG00000091527			56281	gene	TARGET	step 1	ENSG00000244687	UBE2V1	UBE2V1	false	ENSG00000244687
1291	gene	TARGET	step 1	ENSG00000091542	ALKBH5	ALKBH5	false	ENSG00000091542			56438	gene	TARGET	step 1	ENSG00000251322	SHANK3	SHANK3	false	ENSG00000251322
375	gene	TARGET	step 1	ENSG00000091622	PITPNM3	PITPNM3	false	ENSG00000091622			55992	gene	TARGET	step 1	ENSG00000254726	MEX3A	MEX3A	false	ENSG00000254726
5019	gene	TARGET	step 1	ENSG00000091640	SPAG7	SPAG7	false	ENSG00000091640			55939	gene	TARGET	step 1	ENSG00000255529	GRINL1A	GRINL1A	false	ENSG00000255529
205	gene	TARGET	step 1	ENSG00000091656	ZFHX4	ZFHX4	false	ENSG00000091656			56012	gene	TARGET	step 1	ENSG00000256660	CLEC12B	CLEC12B	false	ENSG00000256660
7227	gene	TARGET	step 1	ENSG00000091664	SLC17A6	SLC17A6	false	ENSG00000091664			56439	gene	TARGET	step 1	ENSG00000259141	LYSMD3	LYSMD3	false	ENSG00000259141
1448	gene	TARGET	step 1	ENSG00000091831	ESR1	ESR1	false	ENSG00000091831			56410	gene	TARGET	step 1	ENSG00000259399	TGIF2-C20ORF24	TGIF2-C20ORF24	false	ENSG00000259399
6325	gene	TARGET	step 1	ENSG00000091844	RGS17	RGS17	false	ENSG00000091844			56901	gene	TARGET	step 1	ENSG00000259938	CUX1	CUX1	false	ENSG00000259938
5048	gene	TARGET	step 1	ENSG00000091879	ANGPT2	ANGPT2	false	ENSG00000091879			55991	gene	TARGET	step 1	ENSG00000260283	CNP	CNP	false	ENSG00000260283
2898	gene	TARGET	step 1	ENSG00000091947	TMEM101	TMEM101	false	ENSG00000091947			56342	gene	TARGET	step 1	ENSG00000260873	SNTB2	SNTB2	false	ENSG00000260873
5088	gene	TARGET	step 1	ENSG00000091972	CD200	CD200	false	ENSG00000091972			56810	gene	TARGET	step 1	ENSG00000261115	LOC100507421	LOC100507421	false	ENSG00000261115
5106	gene	TARGET	step 1	ENSG00000092020	PPP2R3C	PPP2R3C	false	ENSG00000092020			56172	gene	TARGET	step 1	ENSG00000262275	SLC16A6	SLC16A6	false	ENSG00000262275
5621	gene	TARGET	step 1	ENSG00000092051	JPH4	JPH4	false	ENSG00000092051			56696	gene	TARGET	step 1	ENSG00000262321	SRRM3	SRRM3	false	ENSG00000262321
6961	gene	TARGET	step 1	ENSG00000092068	SLC7A8	SLC7A8	false	ENSG00000092068			56039	gene	TARGET	step 1	ENSG00000262577	ALG9	ALG9	false	ENSG00000262577
5664	gene	TARGET	step 1	ENSG00000092096	SLC22A17	SLC22A17	false	ENSG00000092096			56243	gene	TARGET	step 1	ENSG00000262762	CBX2	CBX2	false	ENSG00000262762
2295	gene	TARGET	step 1	ENSG00000092140	G2E3	G2E3	false	ENSG00000092140			56480	gene	TARGET	step 1	ENSG00000263226	CLIP2	CLIP2	false	ENSG00000263226
6646	gene	TARGET	step 1	ENSG00000092148	HECTD1	HECTD1	false	ENSG00000092148			55925	initial	INITIAL	query			hsa-miR-7-5p	false	hsa-miR-7-5p
3538	gene	TARGET	step 1	ENSG00000092199	HNRNPC	HNRNPC	false	ENSG00000092199			55926	initial	INITIAL	query			hsa-miR-4782-3p	false	hsa-miR-4782-3p
6329	gene	TARGET	step 1	ENSG00000092201	SUPT16H	SUPT16H	false	ENSG00000092201			55927	initial	INITIAL	query			hsa-miR-219a-5p	false	hsa-miR-219a-5p
7087	gene	TARGET	step 1	ENSG00000092203	TOX4	TOX4	false	ENSG00000092203			55928	initial	INITIAL	query			hsa-miR-361-5p	false	hsa-miR-361-5p
7407	gene	TARGET	step 1	ENSG00000092345	DAZL	DAZL	false	ENSG00000092345
590	gene	TARGET	step 1	ENSG00000092421	SEMA6A	SEMA6A	false	ENSG00000092421
2267	gene	TARGET	step 1	ENSG00000092439	TRPM7	TRPM7	false	ENSG00000092439
4273	gene	TARGET	step 1	ENSG00000092445	TYRO3	TYRO3	false	ENSG00000092445
1396	gene	TARGET	step 1	ENSG00000092529	CAPN3	CAPN3	false	ENSG00000092529
1466	gene	TARGET	step 1	ENSG00000092531	SNAP23	SNAP23	false	ENSG00000092531
903	gene	TARGET	step 1	ENSG00000092758	COL9A3	COL9A3	false	ENSG00000092758
744	gene	TARGET	step 1	ENSG00000092820	EZR	EZR	false	ENSG00000092820
2885	gene	TARGET	step 1	ENSG00000092847	EIF2C1	EIF2C1	false	ENSG00000092847
4096	gene	TARGET	step 1	ENSG00000092853	CLSPN	CLSPN	false	ENSG00000092853
4612	gene	TARGET	step 1	ENSG00000092871	RFFL	RFFL	false	ENSG00000092871
3111	gene	TARGET	step 1	ENSG00000092931	MFSD11	MFSD11	false	ENSG00000092931
4092	gene	TARGET	step 1	ENSG00000092964	DPYSL2	DPYSL2	false	ENSG00000092964
4945	gene	TARGET	step 1	ENSG00000092969	TGFB2	TGFB2	false	ENSG00000092969
4507	gene	TARGET	step 1	ENSG00000093000	NUP50	NUP50	false	ENSG00000093000
1426	gene	TARGET	step 1	ENSG00000093100	MICAL3	MICAL3	false	ENSG00000093100
6741	gene	TARGET	step 1	ENSG00000093144	ECHDC1	ECHDC1	false	ENSG00000093144
5829	gene	TARGET	step 1	ENSG00000093167	LRRFIP2	LRRFIP2	false	ENSG00000093167
5163	gene	TARGET	step 1	ENSG00000093183	SEC22C	SEC22C	false	ENSG00000093183
6973	gene	TARGET	step 1	ENSG00000094755	GABRP	GABRP	false	ENSG00000094755
5997	gene	TARGET	step 1	ENSG00000094880	CDC23	CDC23	false	ENSG00000094880
663	gene	TARGET	step 1	ENSG00000094916	CBX5	CBX5	false	ENSG00000094916
1225	gene	TARGET	step 1	ENSG00000094975	C1orf9	C1orf9	false	ENSG00000094975
2497	gene	TARGET	step 1	ENSG00000095015	MAP3K1	MAP3K1	false	ENSG00000095015
5624	gene	TARGET	step 1	ENSG00000095139	ARCN1	ARCN1	false	ENSG00000095139
2526	gene	TARGET	step 1	ENSG00000095203	EPB41L4B	EPB41L4B	false	ENSG00000095203
2971	gene	TARGET	step 1	ENSG00000095261	PSMD5	PSMD5	false	ENSG00000095261
7162	gene	TARGET	step 1	ENSG00000095303	PTGS1	PTGS1	false	ENSG00000095303
4051	gene	TARGET	step 1	ENSG00000095321	CRAT	CRAT	false	ENSG00000095321
7382	gene	TARGET	step 1	ENSG00000095383	TBC1D2	TBC1D2	false	ENSG00000095383
7778	gene	TARGET	step 1	ENSG00000095485	CWF19L1	CWF19L1	false	ENSG00000095485
5631	gene	TARGET	step 1	ENSG00000095539	SEMA4G	SEMA4G	false	ENSG00000095539
2195	gene	TARGET	step 1	ENSG00000095564	BTAF1	BTAF1	false	ENSG00000095564
5966	gene	TARGET	step 1	ENSG00000095587	TLL2	TLL2	false	ENSG00000095587
4157	gene	TARGET	step 1	ENSG00000095637	SORBS1	SORBS1	false	ENSG00000095637
3200	gene	TARGET	step 1	ENSG00000095752	IL11	IL11	false	ENSG00000095752
5784	gene	TARGET	step 1	ENSG00000095787	WAC	WAC	false	ENSG00000095787
4909	gene	TARGET	step 1	ENSG00000095794	CREM	CREM	false	ENSG00000095794
4310	gene	TARGET	step 1	ENSG00000095951	HIVEP1	HIVEP1	false	ENSG00000095951
3101	gene	TARGET	step 1	ENSG00000096060	FKBP5	FKBP5	false	ENSG00000096060
4895	gene	TARGET	step 1	ENSG00000096070	BRPF3	BRPF3	false	ENSG00000096070
7123	gene	TARGET	step 1	ENSG00000096093	EFHC1	EFHC1	false	ENSG00000096093
7684	gene	TARGET	step 1	ENSG00000096264	NCR2	NCR2	false	ENSG00000096264
6777	gene	TARGET	step 1	ENSG00000096433	ITPR3	ITPR3	false	ENSG00000096433
5414	gene	TARGET	step 1	ENSG00000096717	SIRT1	SIRT1	false	ENSG00000096717
1211	gene	TARGET	step 1	ENSG00000096968	JAK2	JAK2	false	ENSG00000096968
4633	gene	TARGET	step 1	ENSG00000097007	ABL1	ABL1	false	ENSG00000097007
6534	gene	TARGET	step 1	ENSG00000097021	ACOT7	ACOT7	false	ENSG00000097021
4135	gene	TARGET	step 1	ENSG00000097033	SH3GLB1	SH3GLB1	false	ENSG00000097033
871	gene	TARGET	step 1	ENSG00000097046	CDC7	CDC7	false	ENSG00000097046
4664	gene	TARGET	step 1	ENSG00000097096	SYDE2	SYDE2	false	ENSG00000097096
3657	gene	TARGET	step 1	ENSG00000099194	SCD	SCD	false	ENSG00000099194
6688	gene	TARGET	step 1	ENSG00000099203	TMED1	TMED1	false	ENSG00000099203
5510	gene	TARGET	step 1	ENSG00000099204	ABLIM1	ABLIM1	false	ENSG00000099204
6689	gene	TARGET	step 1	ENSG00000099219	ERMP1	ERMP1	false	ENSG00000099219
1045	gene	TARGET	step 1	ENSG00000099250	NRP1	NRP1	false	ENSG00000099250
7803	gene	TARGET	step 1	ENSG00000099260	PALMD	PALMD	false	ENSG00000099260
6696	gene	TARGET	step 1	ENSG00000099282	TSPAN15	TSPAN15	false	ENSG00000099282
4615	gene	TARGET	step 1	ENSG00000099308	MAST3	MAST3	false	ENSG00000099308
2964	gene	TARGET	step 1	ENSG00000099364	FBXL19	FBXL19	false	ENSG00000099364
7869	gene	TARGET	step 1	ENSG00000099365	STX1B	STX1B	false	ENSG00000099365
5550	gene	TARGET	step 1	ENSG00000099617	EFNA2	EFNA2	false	ENSG00000099617
1650	gene	TARGET	step 1	ENSG00000099715	PCDH11X	PCDH11X	false	ENSG00000099715
2727	gene	TARGET	step 1	ENSG00000099783	HNRNPM	HNRNPM	false	ENSG00000099783
4842	gene	TARGET	step 1	ENSG00000099804	CDC34	CDC34	false	ENSG00000099804
2698	gene	TARGET	step 1	ENSG00000099810	MTAP	MTAP	false	ENSG00000099810
1877	gene	TARGET	step 1	ENSG00000099814	KIAA0284	KIAA0284	false	ENSG00000099814
2501	gene	TARGET	step 1	ENSG00000099822	HCN2	HCN2	false	ENSG00000099822
3993	gene	TARGET	step 1	ENSG00000099864	PALM	PALM	false	ENSG00000099864
2494	gene	TARGET	step 1	ENSG00000099875	MKNK2	MKNK2	false	ENSG00000099875
1827	gene	TARGET	step 1	ENSG00000099889	ARVCF	ARVCF	false	ENSG00000099889
5027	gene	TARGET	step 1	ENSG00000099904	ZDHHC8	ZDHHC8	false	ENSG00000099904
3660	gene	TARGET	step 1	ENSG00000099917	MED15	MED15	false	ENSG00000099917
3679	gene	TARGET	step 1	ENSG00000099940	SNAP29	SNAP29	false	ENSG00000099940
839	gene	TARGET	step 1	ENSG00000099942	CRKL	CRKL	false	ENSG00000099942
3677	gene	TARGET	step 1	ENSG00000099953	MMP11	MMP11	false	ENSG00000099953
2271	gene	TARGET	step 1	ENSG00000099954	CECR2	CECR2	false	ENSG00000099954
853	gene	TARGET	step 1	ENSG00000099957	P2RX6	P2RX6	false	ENSG00000099957
1595	gene	TARGET	step 1	ENSG00000099968	BCL2L13	BCL2L13	false	ENSG00000099968
3437	gene	TARGET	step 1	ENSG00000099974	DDTL	DDTL	false	ENSG00000099974
7702	gene	TARGET	step 1	ENSG00000099985	OSM	OSM	false	ENSG00000099985
3439	gene	TARGET	step 1	ENSG00000099995	SF3A1	SF3A1	false	ENSG00000099995
7419	gene	TARGET	step 1	ENSG00000100003	SEC14L2	SEC14L2	false	ENSG00000100003
3196	gene	TARGET	step 1	ENSG00000100014	SPECC1L	SPECC1L	false	ENSG00000100014
3872	gene	TARGET	step 1	ENSG00000100023	PPIL2	PPIL2	false	ENSG00000100023
5539	gene	TARGET	step 1	ENSG00000100024	UPB1	UPB1	false	ENSG00000100024
5866	gene	TARGET	step 1	ENSG00000100027	YPEL1	YPEL1	false	ENSG00000100027
4335	gene	TARGET	step 1	ENSG00000100028	SNRPD3	SNRPD3	false	ENSG00000100028
3205	gene	TARGET	step 1	ENSG00000100030	MAPK1	MAPK1	false	ENSG00000100030
3204	gene	TARGET	step 1	ENSG00000100034	PPM1F	PPM1F	false	ENSG00000100034
6330	gene	TARGET	step 1	ENSG00000100036	SLC35E4	SLC35E4	false	ENSG00000100036
6383	gene	TARGET	step 1	ENSG00000100055	CYTH4	CYTH4	false	ENSG00000100055
3202	gene	TARGET	step 1	ENSG00000100056	DGCR14	DGCR14	false	ENSG00000100056
7390	gene	TARGET	step 1	ENSG00000100060	MFNG	MFNG	false	ENSG00000100060
4812	gene	TARGET	step 1	ENSG00000100065	CARD10	CARD10	false	ENSG00000100065
3231	gene	TARGET	step 1	ENSG00000100075	SLC25A1	SLC25A1	false	ENSG00000100075
1873	gene	TARGET	step 1	ENSG00000100077	ADRBK2	ADRBK2	false	ENSG00000100077
1871	gene	TARGET	step 1	ENSG00000100078	PLA2G3	PLA2G3	false	ENSG00000100078
3228	gene	TARGET	step 1	ENSG00000100083	GGA1	GGA1	false	ENSG00000100083
868	gene	TARGET	step 1	ENSG00000100095	SEZ6L	SEZ6L	false	ENSG00000100095
6293	gene	TARGET	step 1	ENSG00000100097	LGALS1	LGALS1	false	ENSG00000100097
3055	gene	TARGET	step 1	ENSG00000100100	PIK3IP1	PIK3IP1	false	ENSG00000100100
2292	gene	TARGET	step 1	ENSG00000100105	PATZ1	PATZ1	false	ENSG00000100105
4626	gene	TARGET	step 1	ENSG00000100106	TRIOBP	TRIOBP	false	ENSG00000100106
7378	gene	TARGET	step 1	ENSG00000100138	NHP2L1	NHP2L1	false	ENSG00000100138
3721	gene	TARGET	step 1	ENSG00000100139	MICALL1	MICALL1	false	ENSG00000100139
4533	gene	TARGET	step 1	ENSG00000100142	POLR2F	POLR2F	false	ENSG00000100142
7324	gene	TARGET	step 1	ENSG00000100146	SOX10	SOX10	false	ENSG00000100146
4504	gene	TARGET	step 1	ENSG00000100151	PICK1	PICK1	false	ENSG00000100151
5299	gene	TARGET	step 1	ENSG00000100154	TTC28	TTC28	false	ENSG00000100154
2422	gene	TARGET	step 1	ENSG00000100167	SEPT3	SEPT3	false	ENSG00000100167
6153	gene	TARGET	step 1	ENSG00000100201	DDX17	DDX17	false	ENSG00000100201
7274	gene	TARGET	step 1	ENSG00000100206	DMC1	DMC1	false	ENSG00000100206
3839	gene	TARGET	step 1	ENSG00000100216	TOMM22	TOMM22	false	ENSG00000100216
4326	gene	TARGET	step 1	ENSG00000100221	JOSD1	JOSD1	false	ENSG00000100221
5606	gene	TARGET	step 1	ENSG00000100226	GTPBP1	GTPBP1	false	ENSG00000100226
5607	gene	TARGET	step 1	ENSG00000100227	POLDIP3	POLDIP3	false	ENSG00000100227
1447	gene	TARGET	step 1	ENSG00000100228	RAB36	RAB36	false	ENSG00000100228
4908	gene	TARGET	step 1	ENSG00000100234	TIMP3	TIMP3	false	ENSG00000100234
4324	gene	TARGET	step 1	ENSG00000100239	PPP6R2	PPP6R2	false	ENSG00000100239
4280	gene	TARGET	step 1	ENSG00000100242	SUN2	SUN2	false	ENSG00000100242
3604	gene	TARGET	step 1	ENSG00000100246	DNAL4	DNAL4	false	ENSG00000100246
4722	gene	TARGET	step 1	ENSG00000100258	LMF2	LMF2	false	ENSG00000100258
4720	gene	TARGET	step 1	ENSG00000100281	HMGXB4	HMGXB4	false	ENSG00000100281
4725	gene	TARGET	step 1	ENSG00000100284	TOM1	TOM1	false	ENSG00000100284
5461	gene	TARGET	step 1	ENSG00000100294	MCAT	MCAT	false	ENSG00000100294
7333	gene	TARGET	step 1	ENSG00000100296	THOC5	THOC5	false	ENSG00000100296
4299	gene	TARGET	step 1	ENSG00000100302	RASD2	RASD2	false	ENSG00000100302
4699	gene	TARGET	step 1	ENSG00000100307	CBX7	CBX7	false	ENSG00000100307
5164	gene	TARGET	step 1	ENSG00000100311	PDGFB	PDGFB	false	ENSG00000100311
2066	gene	TARGET	step 1	ENSG00000100320	RBFOX2	RBFOX2	false	ENSG00000100320
3712	gene	TARGET	step 1	ENSG00000100325	ASCC2	ASCC2	false	ENSG00000100325
2257	gene	TARGET	step 1	ENSG00000100330	MTMR3	MTMR3	false	ENSG00000100330
3138	gene	TARGET	step 1	ENSG00000100335	SMCR7L	SMCR7L	false	ENSG00000100335
3707	gene	TARGET	step 1	ENSG00000100345	MYH9	MYH9	false	ENSG00000100345
2256	gene	TARGET	step 1	ENSG00000100346	CACNA1I	CACNA1I	false	ENSG00000100346
4026	gene	TARGET	step 1	ENSG00000100348	TXN2	TXN2	false	ENSG00000100348
7145	gene	TARGET	step 1	ENSG00000100350	FOXRED2	FOXRED2	false	ENSG00000100350
496	gene	TARGET	step 1	ENSG00000100354	TNRC6B	TNRC6B	false	ENSG00000100354
2261	gene	TARGET	step 1	ENSG00000100364	KIAA0930	KIAA0930	false	ENSG00000100364
499	gene	TARGET	step 1	ENSG00000100368	CSF2RB	CSF2RB	false	ENSG00000100368
5211	gene	TARGET	step 1	ENSG00000100376	FAM118A	FAM118A	false	ENSG00000100376
3218	gene	TARGET	step 1	ENSG00000100379	KCTD17	KCTD17	false	ENSG00000100379
4323	gene	TARGET	step 1	ENSG00000100380	ST13	ST13	false	ENSG00000100380
6750	gene	TARGET	step 1	ENSG00000100387	RBX1	RBX1	false	ENSG00000100387
6376	gene	TARGET	step 1	ENSG00000100395	L3MBTL2	L3MBTL2	false	ENSG00000100395
3062	gene	TARGET	step 1	ENSG00000100403	ZC3H7B	ZC3H7B	false	ENSG00000100403
4543	gene	TARGET	step 1	ENSG00000100410	PHF5A	PHF5A	false	ENSG00000100410
347	gene	TARGET	step 1	ENSG00000100418	PPPDE2	PPPDE2	false	ENSG00000100418
5984	gene	TARGET	step 1	ENSG00000100422	CERK	CERK	false	ENSG00000100422
2381	gene	TARGET	step 1	ENSG00000100425	BRD1	BRD1	false	ENSG00000100425
3107	gene	TARGET	step 1	ENSG00000100426	ZBED4	ZBED4	false	ENSG00000100426
2373	gene	TARGET	step 1	ENSG00000100433	KCNK10	KCNK10	false	ENSG00000100433
4379	gene	TARGET	step 1	ENSG00000100439	ABHD4	ABHD4	false	ENSG00000100439
4403	gene	TARGET	step 1	ENSG00000100441	KHNYN	KHNYN	false	ENSG00000100441
7494	gene	TARGET	step 1	ENSG00000100479	POLE2	POLE2	false	ENSG00000100479
4317	gene	TARGET	step 1	ENSG00000100485	SOS2	SOS2	false	ENSG00000100485
3161	gene	TARGET	step 1	ENSG00000100503	NIN	NIN	false	ENSG00000100503
3876	gene	TARGET	step 1	ENSG00000100505	TRIM9	TRIM9	false	ENSG00000100505
3982	gene	TARGET	step 1	ENSG00000100522	GNPNAT1	GNPNAT1	false	ENSG00000100522
1114	gene	TARGET	step 1	ENSG00000100523	DDHD1	DDHD1	false	ENSG00000100523
7689	gene	TARGET	step 1	ENSG00000100578	KIAA0586	KIAA0586	false	ENSG00000100578
5724	gene	TARGET	step 1	ENSG00000100592	DAAM1	DAAM1	false	ENSG00000100592
1020	gene	TARGET	step 1	ENSG00000100596	SPTLC2	SPTLC2	false	ENSG00000100596
4968	gene	TARGET	step 1	ENSG00000100599	RIN3	RIN3	false	ENSG00000100599
5221	gene	TARGET	step 1	ENSG00000100601	ALKBH1	ALKBH1	false	ENSG00000100601
5066	gene	TARGET	step 1	ENSG00000100604	CHGA	CHGA	false	ENSG00000100604
5016	gene	TARGET	step 1	ENSG00000100605	ITPK1	ITPK1	false	ENSG00000100605
1670	gene	TARGET	step 1	ENSG00000100614	PPM1A	PPM1A	false	ENSG00000100614
1635	gene	TARGET	step 1	ENSG00000100625	SIX4	SIX4	false	ENSG00000100625
5993	gene	TARGET	step 1	ENSG00000100626	GALNTL1	GALNTL1	false	ENSG00000100626
5531	gene	TARGET	step 1	ENSG00000100632	ERH	ERH	false	ENSG00000100632
1631	gene	TARGET	step 1	ENSG00000100647	KIAA0247	KIAA0247	false	ENSG00000100647
5925	gene	TARGET	step 1	ENSG00000100650	SRSF5	SRSF5	false	ENSG00000100650
4057	gene	TARGET	step 1	ENSG00000100664	EIF5	EIF5	false	ENSG00000100664
3533	gene	TARGET	step 1	ENSG00000100678	SLC8A3	SLC8A3	false	ENSG00000100678
1695	gene	TARGET	step 1	ENSG00000100697	DICER1	DICER1	false	ENSG00000100697
710	gene	TARGET	step 1	ENSG00000100711	ZFYVE21	ZFYVE21	false	ENSG00000100711
7691	gene	TARGET	step 1	ENSG00000100722	ZC3H14	ZC3H14	false	ENSG00000100722
3692	gene	TARGET	step 1	ENSG00000100731	PCNX	PCNX	false	ENSG00000100731
2270	gene	TARGET	step 1	ENSG00000100744	C14orf129	C14orf129	false	ENSG00000100744
5239	gene	TARGET	step 1	ENSG00000100784	RPS6KA5	RPS6KA5	false	ENSG00000100784
3647	gene	TARGET	step 1	ENSG00000100796	SMEK1	SMEK1	false	ENSG00000100796
2236	gene	TARGET	step 1	ENSG00000100811	YY1	YY1	false	ENSG00000100811
3359	gene	TARGET	step 1	ENSG00000100842	EFS	EFS	false	ENSG00000100842
3360	gene	TARGET	step 1	ENSG00000100852	ARHGAP5	ARHGAP5	false	ENSG00000100852
5638	gene	TARGET	step 1	ENSG00000100897	DCAF11	DCAF11	false	ENSG00000100897
7316	gene	TARGET	step 1	ENSG00000100926	TM9SF1	TM9SF1	false	ENSG00000100926
4672	gene	TARGET	step 1	ENSG00000100941	PNN	PNN	false	ENSG00000100941
4159	gene	TARGET	step 1	ENSG00000100968	NFATC4	NFATC4	false	ENSG00000100968
4660	gene	TARGET	step 1	ENSG00000100983	GSS	GSS	false	ENSG00000100983
7942	gene	TARGET	step 1	ENSG00000100994	PYGB	PYGB	false	ENSG00000100994
4867	gene	TARGET	step 1	ENSG00000101000	PROCR	PROCR	false	ENSG00000101000
577	gene	TARGET	step 1	ENSG00000101019	UQCC	UQCC	false	ENSG00000101019
5459	gene	TARGET	step 1	ENSG00000101040	ZMYND8	ZMYND8	false	ENSG00000101040
3199	gene	TARGET	step 1	ENSG00000101079	NDRG3	NDRG3	false	ENSG00000101079
5488	gene	TARGET	step 1	ENSG00000101082	SLA2	SLA2	false	ENSG00000101082
7137	gene	TARGET	step 1	ENSG00000101084	C20orf24	C20orf24	false	ENSG00000101084
3149	gene	TARGET	step 1	ENSG00000101098	RIMS4	RIMS4	false	ENSG00000101098
4025	gene	TARGET	step 1	ENSG00000101109	STK4	STK4	false	ENSG00000101109
7132	gene	TARGET	step 1	ENSG00000101115	SALL4	SALL4	false	ENSG00000101115
6754	gene	TARGET	step 1	ENSG00000101126	ADNP	ADNP	false	ENSG00000101126
5647	gene	TARGET	step 1	ENSG00000101144	BMP7	BMP7	false	ENSG00000101144
2849	gene	TARGET	step 1	ENSG00000101146	RAE1	RAE1	false	ENSG00000101146
4020	gene	TARGET	step 1	ENSG00000101150	TPD52L2	TPD52L2	false	ENSG00000101150
1279	gene	TARGET	step 1	ENSG00000101152	DNAJC5	DNAJC5	false	ENSG00000101152
5625	gene	TARGET	step 1	ENSG00000101166	SLMO2	SLMO2	false	ENSG00000101166
7015	gene	TARGET	step 1	ENSG00000101189	C20orf20	C20orf20	false	ENSG00000101189
392	gene	TARGET	step 1	ENSG00000101191	DIDO1	DIDO1	false	ENSG00000101191
4440	gene	TARGET	step 1	ENSG00000101193	C20orf11	C20orf11	false	ENSG00000101193
3313	gene	TARGET	step 1	ENSG00000101216	GMEB2	GMEB2	false	ENSG00000101216
3278	gene	TARGET	step 1	ENSG00000101224	CDC25B	CDC25B	false	ENSG00000101224
5213	gene	TARGET	step 1	ENSG00000101230	ISM1	ISM1	false	ENSG00000101230
5194	gene	TARGET	step 1	ENSG00000101236	RNF24	RNF24	false	ENSG00000101236
917	gene	TARGET	step 1	ENSG00000101247	C20orf7	C20orf7	false	ENSG00000101247
4711	gene	TARGET	step 1	ENSG00000101255	TRIB3	TRIB3	false	ENSG00000101255
4221	gene	TARGET	step 1	ENSG00000101265	RASSF2	RASSF2	false	ENSG00000101265
973	gene	TARGET	step 1	ENSG00000101266	CSNK2A1	CSNK2A1	false	ENSG00000101266
4066	gene	TARGET	step 1	ENSG00000101276	C20orf54	C20orf54	false	ENSG00000101276
1320	gene	TARGET	step 1	ENSG00000101282	RSPO4	RSPO4	false	ENSG00000101282
3251	gene	TARGET	step 1	ENSG00000101290	CDS2	CDS2	false	ENSG00000101290
4848	gene	TARGET	step 1	ENSG00000101306	MYLK2	MYLK2	false	ENSG00000101306
1473	gene	TARGET	step 1	ENSG00000101310	SEC23B	SEC23B	false	ENSG00000101310
5155	gene	TARGET	step 1	ENSG00000101321	XKR7	XKR7	false	ENSG00000101321
6084	gene	TARGET	step 1	ENSG00000101327	PDYN	PDYN	false	ENSG00000101327
6075	gene	TARGET	step 1	ENSG00000101331	C20orf160	C20orf160	false	ENSG00000101331
6085	gene	TARGET	step 1	ENSG00000101333	PLCB4	PLCB4	false	ENSG00000101333
4750	gene	TARGET	step 1	ENSG00000101337	TM9SF4	TM9SF4	false	ENSG00000101337
3933	gene	TARGET	step 1	ENSG00000101343	CRNKL1	CRNKL1	false	ENSG00000101343
1221	gene	TARGET	step 1	ENSG00000101346	POFUT1	POFUT1	false	ENSG00000101346
4751	gene	TARGET	step 1	ENSG00000101347	SAMHD1	SAMHD1	false	ENSG00000101347
4497	gene	TARGET	step 1	ENSG00000101349	PAK7	PAK7	false	ENSG00000101349
2989	gene	TARGET	step 1	ENSG00000101350	KIF3B	KIF3B	false	ENSG00000101350
4820	gene	TARGET	step 1	ENSG00000101363	MANBAL	MANBAL	false	ENSG00000101363
1499	gene	TARGET	step 1	ENSG00000101367	MAPRE1	MAPRE1	false	ENSG00000101367
1253	gene	TARGET	step 1	ENSG00000101384	JAG1	JAG1	false	ENSG00000101384
7817	gene	TARGET	step 1	ENSG00000101400	SNTA1	SNTA1	false	ENSG00000101400
4453	gene	TARGET	step 1	ENSG00000101412	E2F1	E2F1	false	ENSG00000101412
5878	gene	TARGET	step 1	ENSG00000101413	RPRD1B	RPRD1B	false	ENSG00000101413
6099	gene	TARGET	step 1	ENSG00000101417	PXMP4	PXMP4	false	ENSG00000101417
7854	gene	TARGET	step 1	ENSG00000101442	ACTR5	ACTR5	false	ENSG00000101442
1986	gene	TARGET	step 1	ENSG00000101445	PPP1R16B	PPP1R16B	false	ENSG00000101445
6885	gene	TARGET	step 1	ENSG00000101463	SYNDIG1	SYNDIG1	false	ENSG00000101463
7859	gene	TARGET	step 1	ENSG00000101464	PIGU	PIGU	false	ENSG00000101464
3850	gene	TARGET	step 1	ENSG00000101489	CELF4	CELF4	false	ENSG00000101489
2047	gene	TARGET	step 1	ENSG00000101493	ZNF516	ZNF516	false	ENSG00000101493
1848	gene	TARGET	step 1	ENSG00000101542	CDH20	CDH20	false	ENSG00000101542
4523	gene	TARGET	step 1	ENSG00000101544	ADNP2	ADNP2	false	ENSG00000101544
1794	gene	TARGET	step 1	ENSG00000101557	USP14	USP14	false	ENSG00000101557
3812	gene	TARGET	step 1	ENSG00000101558	VAPA	VAPA	false	ENSG00000101558
2654	gene	TARGET	step 1	ENSG00000101577	LPIN2	LPIN2	false	ENSG00000101577
2628	gene	TARGET	step 1	ENSG00000101596	SMCHD1	SMCHD1	false	ENSG00000101596
1652	gene	TARGET	step 1	ENSG00000101608	MYL12A	MYL12A	false	ENSG00000101608
4083	gene	TARGET	step 1	ENSG00000101654	RNMT	RNMT	false	ENSG00000101654
4081	gene	TARGET	step 1	ENSG00000101665	SMAD7	SMAD7	false	ENSG00000101665
3652	gene	TARGET	step 1	ENSG00000101670	LIPG	LIPG	false	ENSG00000101670
5200	gene	TARGET	step 1	ENSG00000101680	LAMA1	LAMA1	false	ENSG00000101680
1514	gene	TARGET	step 1	ENSG00000101695	RNF125	RNF125	false	ENSG00000101695
816	gene	TARGET	step 1	ENSG00000101745	ANKRD12	ANKRD12	false	ENSG00000101745
2173	gene	TARGET	step 1	ENSG00000101746	NOL4	NOL4	false	ENSG00000101746
866	gene	TARGET	step 1	ENSG00000101752	MIB1	MIB1	false	ENSG00000101752
827	gene	TARGET	step 1	ENSG00000101782	RIOK3	RIOK3	false	ENSG00000101782
3215	gene	TARGET	step 1	ENSG00000101849	TBL1X	TBL1X	false	ENSG00000101849
6072	gene	TARGET	step 1	ENSG00000101856	PGRMC1	PGRMC1	false	ENSG00000101856
3599	gene	TARGET	step 1	ENSG00000101868	POLA1	POLA1	false	ENSG00000101868
6305	gene	TARGET	step 1	ENSG00000101871	MID1	MID1	false	ENSG00000101871
6845	gene	TARGET	step 1	ENSG00000101882	NKAP	NKAP	false	ENSG00000101882
472	gene	TARGET	step 1	ENSG00000101888	NXT2	NXT2	false	ENSG00000101888
4044	gene	TARGET	step 1	ENSG00000101892	ATP1B4	ATP1B4	false	ENSG00000101892
429	gene	TARGET	step 1	ENSG00000101901	ALG13	ALG13	false	ENSG00000101901
7812	gene	TARGET	step 1	ENSG00000101911	PRPS2	PRPS2	false	ENSG00000101911
3628	gene	TARGET	step 1	ENSG00000101928	MOSPD1	MOSPD1	false	ENSG00000101928
4994	gene	TARGET	step 1	ENSG00000101935	AMMECR1	AMMECR1	false	ENSG00000101935
5098	gene	TARGET	step 1	ENSG00000101938	CHRDL1	CHRDL1	false	ENSG00000101938
7309	gene	TARGET	step 1	ENSG00000101945	SUV39H1	SUV39H1	false	ENSG00000101945
4851	gene	TARGET	step 1	ENSG00000101958	GLRA2	GLRA2	false	ENSG00000101958
2927	gene	TARGET	step 1	ENSG00000101966	XIAP	XIAP	false	ENSG00000101966
2987	gene	TARGET	step 1	ENSG00000101972	STAG2	STAG2	false	ENSG00000101972
4034	gene	TARGET	step 1	ENSG00000101974	ATP11C	ATP11C	false	ENSG00000101974
6820	gene	TARGET	step 1	ENSG00000101977	MCF2	MCF2	false	ENSG00000101977
376	gene	TARGET	step 1	ENSG00000101986	ABCD1	ABCD1	false	ENSG00000101986
5769	gene	TARGET	step 1	ENSG00000102007	PLP2	PLP2	false	ENSG00000102007
3811	gene	TARGET	step 1	ENSG00000102034	ELF4	ELF4	false	ENSG00000102034
7643	gene	TARGET	step 1	ENSG00000102038	SMARCA1	SMARCA1	false	ENSG00000102038
3363	gene	TARGET	step 1	ENSG00000102053	ZC3H12B	ZC3H12B	false	ENSG00000102053
4734	gene	TARGET	step 1	ENSG00000102054	RBBP7	RBBP7	false	ENSG00000102054
5612	gene	TARGET	step 1	ENSG00000102057	KCND1	KCND1	false	ENSG00000102057
3366	gene	TARGET	step 1	ENSG00000102069	UBE2NL	UBE2NL	false	ENSG00000102069
4186	gene	TARGET	step 1	ENSG00000102081	FMR1	FMR1	false	ENSG00000102081
4657	gene	TARGET	step 1	ENSG00000102096	PIM2	PIM2	false	ENSG00000102096
4013	gene	TARGET	step 1	ENSG00000102098	SCML2	SCML2	false	ENSG00000102098
5571	gene	TARGET	step 1	ENSG00000102104	RS1	RS1	false	ENSG00000102104
5955	gene	TARGET	step 1	ENSG00000102119	EMD	EMD	false	ENSG00000102119
5570	gene	TARGET	step 1	ENSG00000102125	TAZ	TAZ	false	ENSG00000102125
5735	gene	TARGET	step 1	ENSG00000102144	PGK1	PGK1	false	ENSG00000102144
5938	gene	TARGET	step 1	ENSG00000102158	MAGT1	MAGT1	false	ENSG00000102158
2454	gene	TARGET	step 1	ENSG00000102189	EEA1	EEA1	false	ENSG00000102189
2243	gene	TARGET	step 1	ENSG00000102218	RP2	RP2	false	ENSG00000102218
5210	gene	TARGET	step 1	ENSG00000102225	CDK16	CDK16	false	ENSG00000102225
4291	gene	TARGET	step 1	ENSG00000102230	PCYT1B	PCYT1B	false	ENSG00000102230
524	gene	TARGET	step 1	ENSG00000102271	KLHL4	KLHL4	false	ENSG00000102271
6778	gene	TARGET	step 1	ENSG00000102287	GABRE	GABRE	false	ENSG00000102287
7953	gene	TARGET	step 1	ENSG00000102312	PORCN	PORCN	false	ENSG00000102312
482	gene	TARGET	step 1	ENSG00000102349	KLF8	KLF8	false	ENSG00000102349
7356	gene	TARGET	step 1	ENSG00000102362	SYTL4	SYTL4	false	ENSG00000102362
5173	gene	TARGET	step 1	ENSG00000102383	ZDHHC15	ZDHHC15	false	ENSG00000102383
923	gene	TARGET	step 1	ENSG00000102385	DRP2	DRP2	false	ENSG00000102385
4946	gene	TARGET	step 1	ENSG00000102401	ARMCX3	ARMCX3	false	ENSG00000102401
6800	gene	TARGET	step 1	ENSG00000102445	C13orf18	C13orf18	false	ENSG00000102445
1082	gene	TARGET	step 1	ENSG00000102466	FGF14	FGF14	false	ENSG00000102466
3971	gene	TARGET	step 1	ENSG00000102471	NDFIP2	NDFIP2	false	ENSG00000102471
7905	gene	TARGET	step 1	ENSG00000102524	TNFSF13B	TNFSF13B	false	ENSG00000102524
3462	gene	TARGET	step 1	ENSG00000102531	FNDC3A	FNDC3A	false	ENSG00000102531
6523	gene	TARGET	step 1	ENSG00000102543	CDADC1	CDADC1	false	ENSG00000102543
7041	gene	TARGET	step 1	ENSG00000102554	KLF5	KLF5	false	ENSG00000102554
4671	gene	TARGET	step 1	ENSG00000102572	STK24	STK24	false	ENSG00000102572
325	gene	TARGET	step 1	ENSG00000102580	DNAJC3	DNAJC3	false	ENSG00000102580
3871	gene	TARGET	step 1	ENSG00000102595	UGGT2	UGGT2	false	ENSG00000102595
447	gene	TARGET	step 1	ENSG00000102606	ARHGEF7	ARHGEF7	false	ENSG00000102606
5385	gene	TARGET	step 1	ENSG00000102678	FGF9	FGF9	false	ENSG00000102678
5348	gene	TARGET	step 1	ENSG00000102743	SLC25A15	SLC25A15	false	ENSG00000102743
818	gene	TARGET	step 1	ENSG00000102753	KPNA3	KPNA3	false	ENSG00000102753
523	gene	TARGET	step 1	ENSG00000102755	FLT1	FLT1	false	ENSG00000102755
6429	gene	TARGET	step 1	ENSG00000102760	C13orf15	C13orf15	false	ENSG00000102760
6154	gene	TARGET	step 1	ENSG00000102763	KIAA0564	KIAA0564	false	ENSG00000102763
2204	gene	TARGET	step 1	ENSG00000102781	KATNAL1	KATNAL1	false	ENSG00000102781
893	gene	TARGET	step 1	ENSG00000102786	INTS6	INTS6	false	ENSG00000102786
6187	gene	TARGET	step 1	ENSG00000102837	OLFM4	OLFM4	false	ENSG00000102837
6401	gene	TARGET	step 1	ENSG00000102858	MGRN1	MGRN1	false	ENSG00000102858
4766	gene	TARGET	step 1	ENSG00000102870	ZNF629	ZNF629	false	ENSG00000102870
7473	gene	TARGET	step 1	ENSG00000102893	PHKB	PHKB	false	ENSG00000102893
831	gene	TARGET	step 1	ENSG00000102897	LYRM1	LYRM1	false	ENSG00000102897
7046	gene	TARGET	step 1	ENSG00000102898	NUTF2	NUTF2	false	ENSG00000102898
353	gene	TARGET	step 1	ENSG00000102908	NFAT5	NFAT5	false	ENSG00000102908
1923	gene	TARGET	step 1	ENSG00000102921	N4BP1	N4BP1	false	ENSG00000102921
6235	gene	TARGET	step 1	ENSG00000102924	CBLN1	CBLN1	false	ENSG00000102924
5526	gene	TARGET	step 1	ENSG00000102934	PLLP	PLLP	false	ENSG00000102934
1768	gene	TARGET	step 1	ENSG00000102935	ZNF423	ZNF423	false	ENSG00000102935
1324	gene	TARGET	step 1	ENSG00000102974	CTCF	CTCF	false	ENSG00000102974
6818	gene	TARGET	step 1	ENSG00000102996	MMP15	MMP15	false	ENSG00000102996
3635	gene	TARGET	step 1	ENSG00000103005	C16orf57	C16orf57	false	ENSG00000103005
6714	gene	TARGET	step 1	ENSG00000103018	CYB5B	CYB5B	false	ENSG00000103018
7174	gene	TARGET	step 1	ENSG00000103021	CCDC113	CCDC113	false	ENSG00000103021
2348	gene	TARGET	step 1	ENSG00000103034	NDRG4	NDRG4	false	ENSG00000103034
7331	gene	TARGET	step 1	ENSG00000103035	PSMD7	PSMD7	false	ENSG00000103035
1586	gene	TARGET	step 1	ENSG00000103037	SETD6	SETD6	false	ENSG00000103037
204	gene	TARGET	step 1	ENSG00000103044	HAS3	HAS3	false	ENSG00000103044
7380	gene	TARGET	step 1	ENSG00000103047	TMCO7	TMCO7	false	ENSG00000103047
5002	gene	TARGET	step 1	ENSG00000103056	SMPD3	SMPD3	false	ENSG00000103056
7014	gene	TARGET	step 1	ENSG00000103061	SLC7A6OS	SLC7A6OS	false	ENSG00000103061
2206	gene	TARGET	step 1	ENSG00000103064	SLC7A6	SLC7A6	false	ENSG00000103064
576	gene	TARGET	step 1	ENSG00000103066	PLA2G15	PLA2G15	false	ENSG00000103066
7215	gene	TARGET	step 1	ENSG00000103067	ESRP2	ESRP2	false	ENSG00000103067
6644	gene	TARGET	step 1	ENSG00000103089	FA2H	FA2H	false	ENSG00000103089
7212	gene	TARGET	step 1	ENSG00000103091	WDR59	WDR59	false	ENSG00000103091
5358	gene	TARGET	step 1	ENSG00000103126	AXIN1	AXIN1	false	ENSG00000103126
6915	gene	TARGET	step 1	ENSG00000103150	MLYCD	MLYCD	false	ENSG00000103150
5124	gene	TARGET	step 1	ENSG00000103160	HSDL1	HSDL1	false	ENSG00000103160
6076	gene	TARGET	step 1	ENSG00000103174	NAGPA	NAGPA	false	ENSG00000103174
811	gene	TARGET	step 1	ENSG00000103184	SEC14L5	SEC14L5	false	ENSG00000103184
5751	gene	TARGET	step 1	ENSG00000103187	COTL1	COTL1	false	ENSG00000103187
5569	gene	TARGET	step 1	ENSG00000103202	NME4	NME4	false	ENSG00000103202
3023	gene	TARGET	step 1	ENSG00000103226	NOMO3	NOMO3	false	ENSG00000103226
6220	gene	TARGET	step 1	ENSG00000103241	FOXF1	FOXF1	false	ENSG00000103241
3979	gene	TARGET	step 1	ENSG00000103257	SLC7A5	SLC7A5	false	ENSG00000103257
5981	gene	TARGET	step 1	ENSG00000103264	FBXO31	FBXO31	false	ENSG00000103264
7388	gene	TARGET	step 1	ENSG00000103275	UBE2I	UBE2I	false	ENSG00000103275
4881	gene	TARGET	step 1	ENSG00000103319	EEF2K	EEF2K	false	ENSG00000103319
7427	gene	TARGET	step 1	ENSG00000103326	SOLH	SOLH	false	ENSG00000103326
2591	gene	TARGET	step 1	ENSG00000103335	FAM38A	FAM38A	false	ENSG00000103335
4018	gene	TARGET	step 1	ENSG00000103342	GSPT1	GSPT1	false	ENSG00000103342
5209	gene	TARGET	step 1	ENSG00000103353	UBFD1	UBFD1	false	ENSG00000103353
2592	gene	TARGET	step 1	ENSG00000103356	EARS2	EARS2	false	ENSG00000103356
2588	gene	TARGET	step 1	ENSG00000103365	GGA2	GGA2	false	ENSG00000103365
6007	gene	TARGET	step 1	ENSG00000103381	CPPED1	CPPED1	false	ENSG00000103381
1359	gene	TARGET	step 1	ENSG00000103404	USP31	USP31	false	ENSG00000103404
4611	gene	TARGET	step 1	ENSG00000103423	DNAJA3	DNAJA3	false	ENSG00000103423
7558	gene	TARGET	step 1	ENSG00000103429	BFAR	BFAR	false	ENSG00000103429
2642	gene	TARGET	step 1	ENSG00000103449	SALL1	SALL1	false	ENSG00000103449
5077	gene	TARGET	step 1	ENSG00000103460	TOX3	TOX3	false	ENSG00000103460
2640	gene	TARGET	step 1	ENSG00000103479	RBL2	RBL2	false	ENSG00000103479
1336	gene	TARGET	step 1	ENSG00000103489	XYLT1	XYLT1	false	ENSG00000103489
1445	gene	TARGET	step 1	ENSG00000103494	RPGRIP1L	RPGRIP1L	false	ENSG00000103494
1331	gene	TARGET	step 1	ENSG00000103495	MAZ	MAZ	false	ENSG00000103495
5498	gene	TARGET	step 1	ENSG00000103507	BCKDK	BCKDK	false	ENSG00000103507
689	gene	TARGET	step 1	ENSG00000103512	NOMO1	NOMO1	false	ENSG00000103512
4348	gene	TARGET	step 1	ENSG00000103540	CCP110	CCP110	false	ENSG00000103540
2530	gene	TARGET	step 1	ENSG00000103544	C16orf62	C16orf62	false	ENSG00000103544
4349	gene	TARGET	step 1	ENSG00000103546	SLC6A2	SLC6A2	false	ENSG00000103546
7550	gene	TARGET	step 1	ENSG00000103549	RNF40	RNF40	false	ENSG00000103549
7551	gene	TARGET	step 1	ENSG00000103550	C16orf88	C16orf88	false	ENSG00000103550
7318	gene	TARGET	step 1	ENSG00000103569	AQP9	AQP9	false	ENSG00000103569
2262	gene	TARGET	step 1	ENSG00000103591	AAGAB	AAGAB	false	ENSG00000103591
7557	gene	TARGET	step 1	ENSG00000103642	LACTB	LACTB	false	ENSG00000103642
5451	gene	TARGET	step 1	ENSG00000103647	CORO2B	CORO2B	false	ENSG00000103647
286	gene	TARGET	step 1	ENSG00000103653	CSK	CSK	false	ENSG00000103653
5227	gene	TARGET	step 1	ENSG00000103710	RASL12	RASL12	false	ENSG00000103710
4618	gene	TARGET	step 1	ENSG00000103742	IGDCC4	IGDCC4	false	ENSG00000103742
152	gene	TARGET	step 1	ENSG00000103769	RAB11A	RAB11A	false	ENSG00000103769
5656	gene	TARGET	step 1	ENSG00000103852	TTC23	TTC23	false	ENSG00000103852
4806	gene	TARGET	step 1	ENSG00000103855	CD276	CD276	false	ENSG00000103855
538	gene	TARGET	step 1	ENSG00000103888	KIAA1199	KIAA1199	false	ENSG00000103888
7694	gene	TARGET	step 1	ENSG00000103932	RPAP1	RPAP1	false	ENSG00000103932
1386	gene	TARGET	step 1	ENSG00000103942	HOMER2	HOMER2	false	ENSG00000103942
1545	gene	TARGET	step 1	ENSG00000103966	EHD4	EHD4	false	ENSG00000103966
2510	gene	TARGET	step 1	ENSG00000103978	TMEM87A	TMEM87A	false	ENSG00000103978
6123	gene	TARGET	step 1	ENSG00000103994	ZFP106	ZFP106	false	ENSG00000103994
1334	gene	TARGET	step 1	ENSG00000104043	ATP8B4	ATP8B4	false	ENSG00000104043
2088	gene	TARGET	step 1	ENSG00000104059	FAM189A1	FAM189A1	false	ENSG00000104059
2697	gene	TARGET	step 1	ENSG00000104064	GABPB1	GABPB1	false	ENSG00000104064
4420	gene	TARGET	step 1	ENSG00000104067	TJP1	TJP1	false	ENSG00000104067
1739	gene	TARGET	step 1	ENSG00000104081	BMF	BMF	false	ENSG00000104081
2477	gene	TARGET	step 1	ENSG00000104093	DMXL2	DMXL2	false	ENSG00000104093
5429	gene	TARGET	step 1	ENSG00000104133	SPG11	SPG11	false	ENSG00000104133
4810	gene	TARGET	step 1	ENSG00000104140	RHOV	RHOV	false	ENSG00000104140
2094	gene	TARGET	step 1	ENSG00000104154	SLC30A4	SLC30A4	false	ENSG00000104154
2085	gene	TARGET	step 1	ENSG00000104164	PLDN	PLDN	false	ENSG00000104164
2882	gene	TARGET	step 1	ENSG00000104177	MYEF2	MYEF2	false	ENSG00000104177
3962	gene	TARGET	step 1	ENSG00000104205	C8orf44-SGK3	C8orf44-SGK3	false	ENSG00000104205
4228	gene	TARGET	step 1	ENSG00000104218	CSPP1	CSPP1	false	ENSG00000104218
4229	gene	TARGET	step 1	ENSG00000104219	ZDHHC2	ZDHHC2	false	ENSG00000104219
2177	gene	TARGET	step 1	ENSG00000104221	BRF2	BRF2	false	ENSG00000104221
1989	gene	TARGET	step 1	ENSG00000104290	FZD3	FZD3	false	ENSG00000104290
1831	gene	TARGET	step 1	ENSG00000104313	EYA1	EYA1	false	ENSG00000104313
6855	gene	TARGET	step 1	ENSG00000104327	CALB1	CALB1	false	ENSG00000104327
910	gene	TARGET	step 1	ENSG00000104331	IMPAD1	IMPAD1	false	ENSG00000104331
1523	gene	TARGET	step 1	ENSG00000104332	SFRP1	SFRP1	false	ENSG00000104332
1524	gene	TARGET	step 1	ENSG00000104341	LAPTM4B	LAPTM4B	false	ENSG00000104341
1180	gene	TARGET	step 1	ENSG00000104343	UBE2W	UBE2W	false	ENSG00000104343
5671	gene	TARGET	step 1	ENSG00000104356	POP1	POP1	false	ENSG00000104356
5364	gene	TARGET	step 1	ENSG00000104365	IKBKB	IKBKB	false	ENSG00000104365
7253	gene	TARGET	step 1	ENSG00000104368	PLAT	PLAT	false	ENSG00000104368
1183	gene	TARGET	step 1	ENSG00000104369	JPH1	JPH1	false	ENSG00000104369
6261	gene	TARGET	step 1	ENSG00000104375	STK3	STK3	false	ENSG00000104375
2470	gene	TARGET	step 1	ENSG00000104381	GDAP1	GDAP1	false	ENSG00000104381
765	gene	TARGET	step 1	ENSG00000104388	RAB2A	RAB2A	false	ENSG00000104388
4450	gene	TARGET	step 1	ENSG00000104408	EIF3E	EIF3E	false	ENSG00000104408
5396	gene	TARGET	step 1	ENSG00000104413	ESRP1	ESRP1	false	ENSG00000104413
1170	gene	TARGET	step 1	ENSG00000104415	WISP1	WISP1	false	ENSG00000104415
6251	gene	TARGET	step 1	ENSG00000104419	NDRG1	NDRG1	false	ENSG00000104419
7273	gene	TARGET	step 1	ENSG00000104427	FAM164A	FAM164A	false	ENSG00000104427
1167	gene	TARGET	step 1	ENSG00000104435	STMN2	STMN2	false	ENSG00000104435
2359	gene	TARGET	step 1	ENSG00000104442	ARMC1	ARMC1	false	ENSG00000104442
991	gene	TARGET	step 1	ENSG00000104447	TRPS1	TRPS1	false	ENSG00000104447
3517	gene	TARGET	step 1	ENSG00000104490	NCALD	NCALD	false	ENSG00000104490
1187	gene	TARGET	step 1	ENSG00000104497	SNX16	SNX16	false	ENSG00000104497
3544	gene	TARGET	step 1	ENSG00000104517	UBR5	UBR5	false	ENSG00000104517
7435	gene	TARGET	step 1	ENSG00000104522	TSTA3	TSTA3	false	ENSG00000104522
7553	gene	TARGET	step 1	ENSG00000104611	SH2D4A	SH2D4A	false	ENSG00000104611
1068	gene	TARGET	step 1	ENSG00000104626	ERI1	ERI1	false	ENSG00000104626
4876	gene	TARGET	step 1	ENSG00000104635	SLC39A14	SLC39A14	false	ENSG00000104635
1023	gene	TARGET	step 1	ENSG00000104643	MTMR9	MTMR9	false	ENSG00000104643
2052	gene	TARGET	step 1	ENSG00000104660	LEPROTL1	LEPROTL1	false	ENSG00000104660
2390	gene	TARGET	step 1	ENSG00000104671	DCTN6	DCTN6	false	ENSG00000104671
6827	gene	TARGET	step 1	ENSG00000104687	GSR	GSR	false	ENSG00000104687
4550	gene	TARGET	step 1	ENSG00000104695	PPP2CB	PPP2CB	false	ENSG00000104695
1938	gene	TARGET	step 1	ENSG00000104722	NEFM	NEFM	false	ENSG00000104722
1136	gene	TARGET	step 1	ENSG00000104723	TUSC3	TUSC3	false	ENSG00000104723
1245	gene	TARGET	step 1	ENSG00000104756	KCTD9	KCTD9	false	ENSG00000104756
1240	gene	TARGET	step 1	ENSG00000104763	ASAH1	ASAH1	false	ENSG00000104763
4797	gene	TARGET	step 1	ENSG00000104812	GYS1	GYS1	false	ENSG00000104812
2450	gene	TARGET	step 1	ENSG00000104848	KCNA7	KCNA7	false	ENSG00000104848
1319	gene	TARGET	step 1	ENSG00000104852	SNRNP70	SNRNP70	false	ENSG00000104852
3856	gene	TARGET	step 1	ENSG00000104866	LRRC68	LRRC68	false	ENSG00000104866
7924	gene	TARGET	step 1	ENSG00000104870	FCGRT	FCGRT	false	ENSG00000104870
4822	gene	TARGET	step 1	ENSG00000104881	PPP1R13L	PPP1R13L	false	ENSG00000104881
2443	gene	TARGET	step 1	ENSG00000104885	DOT1L	DOT1L	false	ENSG00000104885
2444	gene	TARGET	step 1	ENSG00000104886	PLEKHJ1	PLEKHJ1	false	ENSG00000104886
3855	gene	TARGET	step 1	ENSG00000104888	SLC17A7	SLC17A7	false	ENSG00000104888
6460	gene	TARGET	step 1	ENSG00000104936	DMPK	DMPK	false	ENSG00000104936
3441	gene	TARGET	step 1	ENSG00000104957	CCDC130	CCDC130	false	ENSG00000104957
3438	gene	TARGET	step 1	ENSG00000104964	AES	AES	false	ENSG00000104964
7877	gene	TARGET	step 1	ENSG00000104967	NOVA2	NOVA2	false	ENSG00000104967
4690	gene	TARGET	step 1	ENSG00000104969	SGTA	SGTA	false	ENSG00000104969
7912	gene	TARGET	step 1	ENSG00000104983	CCDC61	CCDC61	false	ENSG00000104983
5232	gene	TARGET	step 1	ENSG00000105053	VRK3	VRK3	false	ENSG00000105053
2574	gene	TARGET	step 1	ENSG00000105063	PPP6R1	PPP6R1	false	ENSG00000105063
2575	gene	TARGET	step 1	ENSG00000105085	MED26	MED26	false	ENSG00000105085
5343	gene	TARGET	step 1	ENSG00000105137	SYDE1	SYDE1	false	ENSG00000105137
5180	gene	TARGET	step 1	ENSG00000105173	CCNE1	CCNE1	false	ENSG00000105173
2860	gene	TARGET	step 1	ENSG00000105186	ANKRD27	ANKRD27	false	ENSG00000105186
3941	gene	TARGET	step 1	ENSG00000105204	DYRK1B	DYRK1B	false	ENSG00000105204
3300	gene	TARGET	step 1	ENSG00000105221	AKT2	AKT2	false	ENSG00000105221
3301	gene	TARGET	step 1	ENSG00000105223	PLD3	PLD3	false	ENSG00000105223
2229	gene	TARGET	step 1	ENSG00000105245	NUMBL	NUMBL	false	ENSG00000105245
3069	gene	TARGET	step 1	ENSG00000105270	CLIP3	CLIP3	false	ENSG00000105270
2914	gene	TARGET	step 1	ENSG00000105327	BBC3	BBC3	false	ENSG00000105327
1141	gene	TARGET	step 1	ENSG00000105397	TYK2	TYK2	false	ENSG00000105397
5967	gene	TARGET	step 1	ENSG00000105419	MEIS3	MEIS3	false	ENSG00000105419
2949	gene	TARGET	step 1	ENSG00000105429	MEGF8	MEGF8	false	ENSG00000105429
7465	gene	TARGET	step 1	ENSG00000105438	KDELR1	KDELR1	false	ENSG00000105438
6416	gene	TARGET	step 1	ENSG00000105443	CYTH2	CYTH2	false	ENSG00000105443
2239	gene	TARGET	step 1	ENSG00000105464	GRIN2D	GRIN2D	false	ENSG00000105464
1512	gene	TARGET	step 1	ENSG00000105507	CABP5	CABP5	false	ENSG00000105507
1323	gene	TARGET	step 1	ENSG00000105514	RAB3D	RAB3D	false	ENSG00000105514
6862	gene	TARGET	step 1	ENSG00000105520	LPPR2	LPPR2	false	ENSG00000105520
5704	gene	TARGET	step 1	ENSG00000105552	BCAT2	BCAT2	false	ENSG00000105552
2332	gene	TARGET	step 1	ENSG00000105556	MIER2	MIER2	false	ENSG00000105556
6404	gene	TARGET	step 1	ENSG00000105568	PPP2R1A	PPP2R1A	false	ENSG00000105568
3012	gene	TARGET	step 1	ENSG00000105576	TNPO2	TNPO2	false	ENSG00000105576
6398	gene	TARGET	step 1	ENSG00000105583	C19orf56	C19orf56	false	ENSG00000105583
2096	gene	TARGET	step 1	ENSG00000105607	GCDH	GCDH	false	ENSG00000105607
1955	gene	TARGET	step 1	ENSG00000105612	DNASE2	DNASE2	false	ENSG00000105612
7177	gene	TARGET	step 1	ENSG00000105639	JAK3	JAK3	false	ENSG00000105639
5175	gene	TARGET	step 1	ENSG00000105643	ARRDC2	ARRDC2	false	ENSG00000105643
970	gene	TARGET	step 1	ENSG00000105656	ELL	ELL	false	ENSG00000105656
956	gene	TARGET	step 1	ENSG00000105662	CRTC1	CRTC1	false	ENSG00000105662
4574	gene	TARGET	step 1	ENSG00000105698	USF2	USF2	false	ENSG00000105698
7075	gene	TARGET	step 1	ENSG00000105700	C19orf50	C19orf50	false	ENSG00000105700
535	gene	TARGET	step 1	ENSG00000105722	ERF	ERF	false	ENSG00000105722
3594	gene	TARGET	step 1	ENSG00000105738	SIPA1L3	SIPA1L3	false	ENSG00000105738
4269	gene	TARGET	step 1	ENSG00000105767	CADM4	CADM4	false	ENSG00000105767
745	gene	TARGET	step 1	ENSG00000105784	RUNDC3B	RUNDC3B	false	ENSG00000105784
751	gene	TARGET	step 1	ENSG00000105810	CDK6	CDK6	false	ENSG00000105810
5055	gene	TARGET	step 1	ENSG00000105829	BET1	BET1	false	ENSG00000105829
5267	gene	TARGET	step 1	ENSG00000105835	NAMPT	NAMPT	false	ENSG00000105835
5272	gene	TARGET	step 1	ENSG00000105849	TWISTNB	TWISTNB	false	ENSG00000105849
159	gene	TARGET	step 1	ENSG00000105855	ITGB8	ITGB8	false	ENSG00000105855
4537	gene	TARGET	step 1	ENSG00000105856	HBP1	HBP1	false	ENSG00000105856
5528	gene	TARGET	step 1	ENSG00000105866	SP4	SP4	false	ENSG00000105866
1018	gene	TARGET	step 1	ENSG00000105879	CBLL1	CBLL1	false	ENSG00000105879
4566	gene	TARGET	step 1	ENSG00000105880	DLX5	DLX5	false	ENSG00000105880
1706	gene	TARGET	step 1	ENSG00000105887	LUZP6	LUZP6	false	ENSG00000105887
1194	gene	TARGET	step 1	ENSG00000105928	DFNA5	DFNA5	false	ENSG00000105928
7627	gene	TARGET	step 1	ENSG00000105948	TTC26	TTC26	false	ENSG00000105948
3123	gene	TARGET	step 1	ENSG00000105953	OGDH	OGDH	false	ENSG00000105953
5518	gene	TARGET	step 1	ENSG00000105967	TFEC	TFEC	false	ENSG00000105967
1157	gene	TARGET	step 1	ENSG00000105968	H2AFV	H2AFV	false	ENSG00000105968
7624	gene	TARGET	step 1	ENSG00000105974	CAV1	CAV1	false	ENSG00000105974
3696	gene	TARGET	step 1	ENSG00000105976	MET	MET	false	ENSG00000105976
1188	gene	TARGET	step 1	ENSG00000105983	LMBR1	LMBR1	false	ENSG00000105983
4530	gene	TARGET	step 1	ENSG00000105991	HOXA1	HOXA1	false	ENSG00000105991
4980	gene	TARGET	step 1	ENSG00000105997	HOXA3	HOXA3	false	ENSG00000105997
452	gene	TARGET	step 1	ENSG00000106003	LFNG	LFNG	false	ENSG00000106003
3909	gene	TARGET	step 1	ENSG00000106004	HOXA5	HOXA5	false	ENSG00000106004
1053	gene	TARGET	step 1	ENSG00000106012	IQCE	IQCE	false	ENSG00000106012
7566	gene	TARGET	step 1	ENSG00000106013	ANKRD7	ANKRD7	false	ENSG00000106013
3357	gene	TARGET	step 1	ENSG00000106025	TSPAN12	TSPAN12	false	ENSG00000106025
6448	gene	TARGET	step 1	ENSG00000106031	HOXA13	HOXA13	false	ENSG00000106031
4256	gene	TARGET	step 1	ENSG00000106034	C7orf58	C7orf58	false	ENSG00000106034
3975	gene	TARGET	step 1	ENSG00000106069	CHN2	CHN2	false	ENSG00000106069
4404	gene	TARGET	step 1	ENSG00000106070	GRB10	GRB10	false	ENSG00000106070
4267	gene	TARGET	step 1	ENSG00000106086	PLEKHA8	PLEKHA8	false	ENSG00000106086
3558	gene	TARGET	step 1	ENSG00000106089	STX1A	STX1A	false	ENSG00000106089
7928	gene	TARGET	step 1	ENSG00000106100	NOD1	NOD1	false	ENSG00000106100
3244	gene	TARGET	step 1	ENSG00000106144	CASP2	CASP2	false	ENSG00000106144
7507	gene	TARGET	step 1	ENSG00000106211	HSPB1	HSPB1	false	ENSG00000106211
5442	gene	TARGET	step 1	ENSG00000106236	NPTX2	NPTX2	false	ENSG00000106236
2635	gene	TARGET	step 1	ENSG00000106244	PDAP1	PDAP1	false	ENSG00000106244
1845	gene	TARGET	step 1	ENSG00000106261	ZKSCAN1	ZKSCAN1	false	ENSG00000106261
1566	gene	TARGET	step 1	ENSG00000106263	EIF3B	EIF3B	false	ENSG00000106263
1560	gene	TARGET	step 1	ENSG00000106278	PTPRZ1	PTPRZ1	false	ENSG00000106278
1549	gene	TARGET	step 1	ENSG00000106299	WASL	WASL	false	ENSG00000106299
3318	gene	TARGET	step 1	ENSG00000106302	HYAL4	HYAL4	false	ENSG00000106302
7252	gene	TARGET	step 1	ENSG00000106328	FSCN3	FSCN3	false	ENSG00000106328
5602	gene	TARGET	step 1	ENSG00000106330	MOSPD3	MOSPD3	false	ENSG00000106330
6938	gene	TARGET	step 1	ENSG00000106331	PAX4	PAX4	false	ENSG00000106331
1658	gene	TARGET	step 1	ENSG00000106346	USP42	USP42	false	ENSG00000106346
3146	gene	TARGET	step 1	ENSG00000106348	IMPDH1	IMPDH1	false	ENSG00000106348
6937	gene	TARGET	step 1	ENSG00000106351	AGFG2	AGFG2	false	ENSG00000106351
3295	gene	TARGET	step 1	ENSG00000106355	LSM5	LSM5	false	ENSG00000106355
3970	gene	TARGET	step 1	ENSG00000106366	SERPINE1	SERPINE1	false	ENSG00000106366
1328	gene	TARGET	step 1	ENSG00000106367	AP1S1	AP1S1	false	ENSG00000106367
1329	gene	TARGET	step 1	ENSG00000106392	C1GALT1	C1GALT1	false	ENSG00000106392
1363	gene	TARGET	step 1	ENSG00000106397	PLOD3	PLOD3	false	ENSG00000106397
2122	gene	TARGET	step 1	ENSG00000106415	GLCCI1	GLCCI1	false	ENSG00000106415
4539	gene	TARGET	step 1	ENSG00000106443	PHF14	PHF14	false	ENSG00000106443
5416	gene	TARGET	step 1	ENSG00000106459	NRF1	NRF1	false	ENSG00000106459
2116	gene	TARGET	step 1	ENSG00000106460	TMEM106B	TMEM106B	false	ENSG00000106460
585	gene	TARGET	step 1	ENSG00000106462	EZH2	EZH2	false	ENSG00000106462
6624	gene	TARGET	step 1	ENSG00000106477	TSGA14	TSGA14	false	ENSG00000106477
7843	gene	TARGET	step 1	ENSG00000106479	ZNF862	ZNF862	false	ENSG00000106479
7107	gene	TARGET	step 1	ENSG00000106483	SFRP4	SFRP4	false	ENSG00000106483
3703	gene	TARGET	step 1	ENSG00000106484	MEST	MEST	false	ENSG00000106484
819	gene	TARGET	step 1	ENSG00000106546	AHR	AHR	false	ENSG00000106546
812	gene	TARGET	step 1	ENSG00000106571	GLI3	GLI3	false	ENSG00000106571
5312	gene	TARGET	step 1	ENSG00000106608	URGCP	URGCP	false	ENSG00000106608
502	gene	TARGET	step 1	ENSG00000106609	C7orf42	C7orf42	false	ENSG00000106609
5613	gene	TARGET	step 1	ENSG00000106610	STAG3L4	STAG3L4	false	ENSG00000106610
5237	gene	TARGET	step 1	ENSG00000106615	RHEB	RHEB	false	ENSG00000106615
460	gene	TARGET	step 1	ENSG00000106617	PRKAG2	PRKAG2	false	ENSG00000106617
6068	gene	TARGET	step 1	ENSG00000106635	BCL7B	BCL7B	false	ENSG00000106635
6171	gene	TARGET	step 1	ENSG00000106688	SLC1A1	SLC1A1	false	ENSG00000106688
2612	gene	TARGET	step 1	ENSG00000106689	LHX2	LHX2	false	ENSG00000106689
6691	gene	TARGET	step 1	ENSG00000106692	FKTN	FKTN	false	ENSG00000106692
2179	gene	TARGET	step 1	ENSG00000106701	FSD1L	FSD1L	false	ENSG00000106701
3159	gene	TARGET	step 1	ENSG00000106723	SPIN1	SPIN1	false	ENSG00000106723
2202	gene	TARGET	step 1	ENSG00000106771	C9orf5	C9orf5	false	ENSG00000106771
2992	gene	TARGET	step 1	ENSG00000106772	PRUNE2	PRUNE2	false	ENSG00000106772
3580	gene	TARGET	step 1	ENSG00000106780	MEGF9	MEGF9	false	ENSG00000106780
2646	gene	TARGET	step 1	ENSG00000106785	TRIM14	TRIM14	false	ENSG00000106785
2647	gene	TARGET	step 1	ENSG00000106789	CORO2A	CORO2A	false	ENSG00000106789
2194	gene	TARGET	step 1	ENSG00000106799	TGFBR1	TGFBR1	false	ENSG00000106799
6831	gene	TARGET	step 1	ENSG00000106809	OGN	OGN	false	ENSG00000106809
413	gene	TARGET	step 1	ENSG00000106819	ASPN	ASPN	false	ENSG00000106819
2590	gene	TARGET	step 1	ENSG00000106829	TLE4	TLE4	false	ENSG00000106829
3329	gene	TARGET	step 1	ENSG00000106852	LHX6	LHX6	false	ENSG00000106852
6409	gene	TARGET	step 1	ENSG00000106993	CDC37L1	CDC37L1	false	ENSG00000106993
2671	gene	TARGET	step 1	ENSG00000107021	TBC1D13	TBC1D13	false	ENSG00000107021
7277	gene	TARGET	step 1	ENSG00000107036	KIAA1432	KIAA1432	false	ENSG00000107036
2821	gene	TARGET	step 1	ENSG00000107077	KDM4C	KDM4C	false	ENSG00000107077
677	gene	TARGET	step 1	ENSG00000107099	DOCK8	DOCK8	false	ENSG00000107099
2111	gene	TARGET	step 1	ENSG00000107104	KANK1	KANK1	false	ENSG00000107104
2644	gene	TARGET	step 1	ENSG00000107105	ELAVL2	ELAVL2	false	ENSG00000107105
7142	gene	TARGET	step 1	ENSG00000107130	NCS1	NCS1	false	ENSG00000107130
3447	gene	TARGET	step 1	ENSG00000107164	FUBP3	FUBP3	false	ENSG00000107164
5501	gene	TARGET	step 1	ENSG00000107186	MPDZ	MPDZ	false	ENSG00000107186
909	gene	TARGET	step 1	ENSG00000107223	EDF1	EDF1	false	ENSG00000107223
7218	gene	TARGET	step 1	ENSG00000107242	PIP5K1B	PIP5K1B	false	ENSG00000107242
2055	gene	TARGET	step 1	ENSG00000107249	GLIS3	GLIS3	false	ENSG00000107249
5375	gene	TARGET	step 1	ENSG00000107262	BAG1	BAG1	false	ENSG00000107262
1707	gene	TARGET	step 1	ENSG00000107263	RAPGEF1	RAPGEF1	false	ENSG00000107263
2089	gene	TARGET	step 1	ENSG00000107290	SETX	SETX	false	ENSG00000107290
5303	gene	TARGET	step 1	ENSG00000107295	SH3GL2	SH3GL2	false	ENSG00000107295
4983	gene	TARGET	step 1	ENSG00000107331	ABCA2	ABCA2	false	ENSG00000107331
3466	gene	TARGET	step 1	ENSG00000107338	SHB	SHB	false	ENSG00000107338
3485	gene	TARGET	step 1	ENSG00000107341	UBE2R2	UBE2R2	false	ENSG00000107341
7424	gene	TARGET	step 1	ENSG00000107362	FAM108B1	FAM108B1	false	ENSG00000107362
4075	gene	TARGET	step 1	ENSG00000107371	EXOSC3	EXOSC3	false	ENSG00000107371
4074	gene	TARGET	step 1	ENSG00000107372	ZFAND5	ZFAND5	false	ENSG00000107372
3165	gene	TARGET	step 1	ENSG00000107443	CCNJ	CCNJ	false	ENSG00000107443
3393	gene	TARGET	step 1	ENSG00000107560	RAB11FIP2	RAB11FIP2	false	ENSG00000107560
7400	gene	TARGET	step 1	ENSG00000107562	CXCL12	CXCL12	false	ENSG00000107562
3655	gene	TARGET	step 1	ENSG00000107566	ERLIN1	ERLIN1	false	ENSG00000107566
996	gene	TARGET	step 1	ENSG00000107581	EIF3A	EIF3A	false	ENSG00000107581
2870	gene	TARGET	step 1	ENSG00000107614	TRDMT1	TRDMT1	false	ENSG00000107614
5596	gene	TARGET	step 1	ENSG00000107618	RBP3	RBP3	false	ENSG00000107618
7487	gene	TARGET	step 1	ENSG00000107623	GDF10	GDF10	false	ENSG00000107623
6986	gene	TARGET	step 1	ENSG00000107625	DDX50	DDX50	false	ENSG00000107625
2831	gene	TARGET	step 1	ENSG00000107651	SEC23IP	SEC23IP	false	ENSG00000107651
4870	gene	TARGET	step 1	ENSG00000107679	PLEKHA1	PLEKHA1	false	ENSG00000107679
1197	gene	TARGET	step 1	ENSG00000107719	KIAA1274	KIAA1274	false	ENSG00000107719
595	gene	TARGET	step 1	ENSG00000107731	UNC5B	UNC5B	false	ENSG00000107731
7072	gene	TARGET	step 1	ENSG00000107738	C10orf54	C10orf54	false	ENSG00000107738
5942	gene	TARGET	step 1	ENSG00000107742	SPOCK2	SPOCK2	false	ENSG00000107742
1196	gene	TARGET	step 1	ENSG00000107745	MICU1	MICU1	false	ENSG00000107745
979	gene	TARGET	step 1	ENSG00000107771	FAM190B	FAM190B	false	ENSG00000107771
569	gene	TARGET	step 1	ENSG00000107779	BMPR1A	BMPR1A	false	ENSG00000107779
7118	gene	TARGET	step 1	ENSG00000107798	LIPA	LIPA	false	ENSG00000107798
5135	gene	TARGET	step 1	ENSG00000107816	LZTS2	LZTS2	false	ENSG00000107816
6835	gene	TARGET	step 1	ENSG00000107821	KAZALD1	KAZALD1	false	ENSG00000107821
7101	gene	TARGET	step 1	ENSG00000107829	FBXW4	FBXW4	false	ENSG00000107829
1458	gene	TARGET	step 1	ENSG00000107854	TNKS2	TNKS2	false	ENSG00000107854
7776	gene	TARGET	step 1	ENSG00000107863	ARHGAP21	ARHGAP21	false	ENSG00000107863
1475	gene	TARGET	step 1	ENSG00000107864	CPEB3	CPEB3	false	ENSG00000107864
6551	gene	TARGET	step 1	ENSG00000107874	CUEDC2	CUEDC2	false	ENSG00000107874
7775	gene	TARGET	step 1	ENSG00000107882	SUFU	SUFU	false	ENSG00000107882
225	gene	TARGET	step 1	ENSG00000107902	LHPP	LHPP	false	ENSG00000107902
1465	gene	TARGET	step 1	ENSG00000107929	LARP4B	LARP4B	false	ENSG00000107929
4004	gene	TARGET	step 1	ENSG00000107938	C10orf137	C10orf137	false	ENSG00000107938
1158	gene	TARGET	step 1	ENSG00000107957	SH3PXD2A	SH3PXD2A	false	ENSG00000107957
561	gene	TARGET	step 1	ENSG00000107960	OBFC1	OBFC1	false	ENSG00000107960
1169	gene	TARGET	step 1	ENSG00000107968	MAP3K8	MAP3K8	false	ENSG00000107968
3379	gene	TARGET	step 1	ENSG00000107984	DKK1	DKK1	false	ENSG00000107984
3873	gene	TARGET	step 1	ENSG00000108001	EBF3	EBF3	false	ENSG00000108001
517	gene	TARGET	step 1	ENSG00000108018	SORCS1	SORCS1	false	ENSG00000108018
4508	gene	TARGET	step 1	ENSG00000108061	SHOC2	SHOC2	false	ENSG00000108061
3220	gene	TARGET	step 1	ENSG00000108064	TFAM	TFAM	false	ENSG00000108064
2260	gene	TARGET	step 1	ENSG00000108091	CCDC6	CCDC6	false	ENSG00000108091
4123	gene	TARGET	step 1	ENSG00000108094	CUL2	CUL2	false	ENSG00000108094
1665	gene	TARGET	step 1	ENSG00000108100	CCNY	CCNY	false	ENSG00000108100
5257	gene	TARGET	step 1	ENSG00000108175	ZMIZ1	ZMIZ1	false	ENSG00000108175
5540	gene	TARGET	step 1	ENSG00000108179	PPIF	PPIF	false	ENSG00000108179
4621	gene	TARGET	step 1	ENSG00000108219	TSPAN14	TSPAN14	false	ENSG00000108219
4620	gene	TARGET	step 1	ENSG00000108231	LGI1	LGI1	false	ENSG00000108231
5730	gene	TARGET	step 1	ENSG00000108239	TBC1D12	TBC1D12	false	ENSG00000108239
282	gene	TARGET	step 1	ENSG00000108256	NUFIP2	NUFIP2	false	ENSG00000108256
5095	gene	TARGET	step 1	ENSG00000108292	MLLT6	MLLT6	false	ENSG00000108292
954	gene	TARGET	step 1	ENSG00000108306	FBXL20	FBXL20	false	ENSG00000108306
953	gene	TARGET	step 1	ENSG00000108309	RUNDC3A	RUNDC3A	false	ENSG00000108309
3543	gene	TARGET	step 1	ENSG00000108312	UBTF	UBTF	false	ENSG00000108312
2826	gene	TARGET	step 1	ENSG00000108344	PSMD3	PSMD3	false	ENSG00000108344
896	gene	TARGET	step 1	ENSG00000108349	CASC3	CASC3	false	ENSG00000108349
4297	gene	TARGET	step 1	ENSG00000108352	RAPGEFL1	RAPGEFL1	false	ENSG00000108352
5972	gene	TARGET	step 1	ENSG00000108370	RGS9	RGS9	false	ENSG00000108370
737	gene	TARGET	step 1	ENSG00000108375	RNF43	RNF43	false	ENSG00000108375
6167	gene	TARGET	step 1	ENSG00000108379	WNT3	WNT3	false	ENSG00000108379
5974	gene	TARGET	step 1	ENSG00000108381	ASPA	ASPA	false	ENSG00000108381
899	gene	TARGET	step 1	ENSG00000108389	MTMR4	MTMR4	false	ENSG00000108389
2966	gene	TARGET	step 1	ENSG00000108395	TRIM37	TRIM37	false	ENSG00000108395
2877	gene	TARGET	step 1	ENSG00000108405	P2RX1	P2RX1	false	ENSG00000108405
2792	gene	TARGET	step 1	ENSG00000108406	DHX40	DHX40	false	ENSG00000108406
718	gene	TARGET	step 1	ENSG00000108424	KPNB1	KPNB1	false	ENSG00000108424
2745	gene	TARGET	step 1	ENSG00000108433	GOSR2	GOSR2	false	ENSG00000108433
719	gene	TARGET	step 1	ENSG00000108443	RPS6KB1	RPS6KB1	false	ENSG00000108443
5744	gene	TARGET	step 1	ENSG00000108468	CBX1	CBX1	false	ENSG00000108468
275	gene	TARGET	step 1	ENSG00000108506	INTS2	INTS2	false	ENSG00000108506
1438	gene	TARGET	step 1	ENSG00000108509	CAMTA2	CAMTA2	false	ENSG00000108509
2974	gene	TARGET	step 1	ENSG00000108510	MED13	MED13	false	ENSG00000108510
5108	gene	TARGET	step 1	ENSG00000108511	HOXB6	HOXB6	false	ENSG00000108511
7449	gene	TARGET	step 1	ENSG00000108523	RNF167	RNF167	false	ENSG00000108523
7680	gene	TARGET	step 1	ENSG00000108551	RASD1	RASD1	false	ENSG00000108551
6708	gene	TARGET	step 1	ENSG00000108556	CHRNE	CHRNE	false	ENSG00000108556
1441	gene	TARGET	step 1	ENSG00000108557	RAI1	RAI1	false	ENSG00000108557
2911	gene	TARGET	step 1	ENSG00000108576	SLC6A4	SLC6A4	false	ENSG00000108576
3373	gene	TARGET	step 1	ENSG00000108578	BLMH	BLMH	false	ENSG00000108578
227	gene	TARGET	step 1	ENSG00000108582	CPD	CPD	false	ENSG00000108582
2249	gene	TARGET	step 1	ENSG00000108587	GOSR1	GOSR1	false	ENSG00000108587
5745	gene	TARGET	step 1	ENSG00000108588	CCDC47	CCDC47	false	ENSG00000108588
2218	gene	TARGET	step 1	ENSG00000108604	SMARCD2	SMARCD2	false	ENSG00000108604
2213	gene	TARGET	step 1	ENSG00000108639	SYNGR2	SYNGR2	false	ENSG00000108639
1570	gene	TARGET	step 1	ENSG00000108654	DDX5	DDX5	false	ENSG00000108654
2478	gene	TARGET	step 1	ENSG00000108666	C17orf75	C17orf75	false	ENSG00000108666
2337	gene	TARGET	step 1	ENSG00000108669	CYTH1	CYTH1	false	ENSG00000108669
3346	gene	TARGET	step 1	ENSG00000108684	ACCN1	ACCN1	false	ENSG00000108684
3688	gene	TARGET	step 1	ENSG00000108688	CCL7	CCL7	false	ENSG00000108688
4237	gene	TARGET	step 1	ENSG00000108700	CCL8	CCL8	false	ENSG00000108700
4185	gene	TARGET	step 1	ENSG00000108753	HNF1B	HNF1B	false	ENSG00000108753
7845	gene	TARGET	step 1	ENSG00000108773	KAT2A	KAT2A	false	ENSG00000108773
3954	gene	TARGET	step 1	ENSG00000108797	CNTNAP1	CNTNAP1	false	ENSG00000108797
4368	gene	TARGET	step 1	ENSG00000108799	EZH1	EZH1	false	ENSG00000108799
4375	gene	TARGET	step 1	ENSG00000108821	COL1A1	COL1A1	false	ENSG00000108821
3978	gene	TARGET	step 1	ENSG00000108828	VAT1	VAT1	false	ENSG00000108828
3716	gene	TARGET	step 1	ENSG00000108829	LRRC59	LRRC59	false	ENSG00000108829
7313	gene	TARGET	step 1	ENSG00000108830	RND2	RND2	false	ENSG00000108830
6310	gene	TARGET	step 1	ENSG00000108840	HDAC5	HDAC5	false	ENSG00000108840
3741	gene	TARGET	step 1	ENSG00000108848	LUC7L3	LUC7L3	false	ENSG00000108848
4365	gene	TARGET	step 1	ENSG00000108852	MPP2	MPP2	false	ENSG00000108852
3974	gene	TARGET	step 1	ENSG00000108854	SMURF2	SMURF2	false	ENSG00000108854
6449	gene	TARGET	step 1	ENSG00000108861	DUSP3	DUSP3	false	ENSG00000108861
4689	gene	TARGET	step 1	ENSG00000108924	HLF	HLF	false	ENSG00000108924
1719	gene	TARGET	step 1	ENSG00000108946	PRKAR1A	PRKAR1A	false	ENSG00000108946
3668	gene	TARGET	step 1	ENSG00000108947	EFNB3	EFNB3	false	ENSG00000108947
3673	gene	TARGET	step 1	ENSG00000108960	MMD	MMD	false	ENSG00000108960
1010	gene	TARGET	step 1	ENSG00000109046	WSB1	WSB1	false	ENSG00000109046
1649	gene	TARGET	step 1	ENSG00000109047	RCVRN	RCVRN	false	ENSG00000109047
3892	gene	TARGET	step 1	ENSG00000109066	TMEM104	TMEM104	false	ENSG00000109066
1006	gene	TARGET	step 1	ENSG00000109079	TNFAIP1	TNFAIP1	false	ENSG00000109079
3010	gene	TARGET	step 1	ENSG00000109084	TMEM97	TMEM97	false	ENSG00000109084
1931	gene	TARGET	step 1	ENSG00000109089	CDR2L	CDR2L	false	ENSG00000109089
7120	gene	TARGET	step 1	ENSG00000109099	PMP22	PMP22	false	ENSG00000109099
7457	gene	TARGET	step 1	ENSG00000109111	SUPT6H	SUPT6H	false	ENSG00000109111
5960	gene	TARGET	step 1	ENSG00000109113	RAB34	RAB34	false	ENSG00000109113
7178	gene	TARGET	step 1	ENSG00000109118	PHF12	PHF12	false	ENSG00000109118
2473	gene	TARGET	step 1	ENSG00000109132	PHOX2B	PHOX2B	false	ENSG00000109132
1689	gene	TARGET	step 1	ENSG00000109133	TMEM33	TMEM33	false	ENSG00000109133
2469	gene	TARGET	step 1	ENSG00000109158	GABRA4	GABRA4	false	ENSG00000109158
2465	gene	TARGET	step 1	ENSG00000109171	SLAIN2	SLAIN2	false	ENSG00000109171
1774	gene	TARGET	step 1	ENSG00000109184	DCUN1D4	DCUN1D4	false	ENSG00000109184
567	gene	TARGET	step 1	ENSG00000109189	USP46	USP46	false	ENSG00000109189
6580	gene	TARGET	step 1	ENSG00000109220	CHIC2	CHIC2	false	ENSG00000109220
3080	gene	TARGET	step 1	ENSG00000109265	KIAA1211	KIAA1211	false	ENSG00000109265
3124	gene	TARGET	step 1	ENSG00000109332	UBE2D3	UBE2D3	false	ENSG00000109332
1600	gene	TARGET	step 1	ENSG00000109339	MAPK10	MAPK10	false	ENSG00000109339
5977	gene	TARGET	step 1	ENSG00000109381	ELF2	ELF2	false	ENSG00000109381
2429	gene	TARGET	step 1	ENSG00000109436	TBC1D9	TBC1D9	false	ENSG00000109436
4139	gene	TARGET	step 1	ENSG00000109458	GAB1	GAB1	false	ENSG00000109458
2428	gene	TARGET	step 1	ENSG00000109466	KLHL2	KLHL2	false	ENSG00000109466
2404	gene	TARGET	step 1	ENSG00000109471	IL2	IL2	false	ENSG00000109471
6886	gene	TARGET	step 1	ENSG00000109572	CLCN3	CLCN3	false	ENSG00000109572
7655	gene	TARGET	step 1	ENSG00000109576	AADAT	AADAT	false	ENSG00000109576
1904	gene	TARGET	step 1	ENSG00000109586	GALNT7	GALNT7	false	ENSG00000109586
3606	gene	TARGET	step 1	ENSG00000109606	DHX15	DHX15	false	ENSG00000109606
6804	gene	TARGET	step 1	ENSG00000109618	SEPSECS	SEPSECS	false	ENSG00000109618
5078	gene	TARGET	step 1	ENSG00000109625	CPZ	CPZ	false	ENSG00000109625
4654	gene	TARGET	step 1	ENSG00000109654	TRIM2	TRIM2	false	ENSG00000109654
3252	gene	TARGET	step 1	ENSG00000109670	FBXW7	FBXW7	false	ENSG00000109670
4560	gene	TARGET	step 1	ENSG00000109685	WHSC1	WHSC1	false	ENSG00000109685
3270	gene	TARGET	step 1	ENSG00000109689	STIM2	STIM2	false	ENSG00000109689
5037	gene	TARGET	step 1	ENSG00000109705	NKX3-2	NKX3-2	false	ENSG00000109705
7244	gene	TARGET	step 1	ENSG00000109738	GLRB	GLRB	false	ENSG00000109738
4588	gene	TARGET	step 1	ENSG00000109756	RAPGEF2	RAPGEF2	false	ENSG00000109756
7158	gene	TARGET	step 1	ENSG00000109762	SNX25	SNX25	false	ENSG00000109762
2010	gene	TARGET	step 1	ENSG00000109787	KLF3	KLF3	false	ENSG00000109787
3041	gene	TARGET	step 1	ENSG00000109790	KLHL5	KLHL5	false	ENSG00000109790
7183	gene	TARGET	step 1	ENSG00000109805	NCAPG	NCAPG	false	ENSG00000109805
7560	gene	TARGET	step 1	ENSG00000109814	UGDH	UGDH	false	ENSG00000109814
2167	gene	TARGET	step 1	ENSG00000109819	PPARGC1A	PPARGC1A	false	ENSG00000109819
1704	gene	TARGET	step 1	ENSG00000109832	DDX25	DDX25	false	ENSG00000109832
7489	gene	TARGET	step 1	ENSG00000109854	HTATIP2	HTATIP2	false	ENSG00000109854
4481	gene	TARGET	step 1	ENSG00000109861	CTSC	CTSC	false	ENSG00000109861
6427	gene	TARGET	step 1	ENSG00000109919	MTCH2	MTCH2	false	ENSG00000109919
5918	gene	TARGET	step 1	ENSG00000109920	FNBP4	FNBP4	false	ENSG00000109920
6819	gene	TARGET	step 1	ENSG00000109943	CRTAM	CRTAM	false	ENSG00000109943
6195	gene	TARGET	step 1	ENSG00000109956	B3GAT1	B3GAT1	false	ENSG00000109956
6633	gene	TARGET	step 1	ENSG00000109971	HSPA8	HSPA8	false	ENSG00000109971
5678	gene	TARGET	step 1	ENSG00000110025	SNX15	SNX15	false	ENSG00000110025
2075	gene	TARGET	step 1	ENSG00000110042	DTX4	DTX4	false	ENSG00000110042
2074	gene	TARGET	step 1	ENSG00000110048	OSBP	OSBP	false	ENSG00000110048
2078	gene	TARGET	step 1	ENSG00000110060	PUS3	PUS3	false	ENSG00000110060
4691	gene	TARGET	step 1	ENSG00000110066	SUV420H1	SUV420H1	false	ENSG00000110066
6434	gene	TARGET	step 1	ENSG00000110075	PPP6R3	PPP6R3	false	ENSG00000110075
5667	gene	TARGET	step 1	ENSG00000110076	NRXN2	NRXN2	false	ENSG00000110076
7801	gene	TARGET	step 1	ENSG00000110077	MS4A6A	MS4A6A	false	ENSG00000110077
2072	gene	TARGET	step 1	ENSG00000110090	CPT1A	CPT1A	false	ENSG00000110090
857	gene	TARGET	step 1	ENSG00000110092	CCND1	CCND1	false	ENSG00000110092
1994	gene	TARGET	step 1	ENSG00000110104	CCDC86	CCDC86	false	ENSG00000110104
6602	gene	TARGET	step 1	ENSG00000110107	PRPF19	PRPF19	false	ENSG00000110107
1993	gene	TARGET	step 1	ENSG00000110108	TMEM109	TMEM109	false	ENSG00000110108
5096	gene	TARGET	step 1	ENSG00000110171	TRIM3	TRIM3	false	ENSG00000110171
5847	gene	TARGET	step 1	ENSG00000110172	CHORDC1	CHORDC1	false	ENSG00000110172
7234	gene	TARGET	step 1	ENSG00000110200	C11orf51	C11orf51	false	ENSG00000110200
6419	gene	TARGET	step 1	ENSG00000110237	ARHGEF17	ARHGEF17	false	ENSG00000110237
2923	gene	TARGET	step 1	ENSG00000110274	CEP164	CEP164	false	ENSG00000110274
2694	gene	TARGET	step 1	ENSG00000110315	RNF141	RNF141	false	ENSG00000110315
2907	gene	TARGET	step 1	ENSG00000110321	EIF4G2	EIF4G2	false	ENSG00000110321
3565	gene	TARGET	step 1	ENSG00000110328	GALNTL4	GALNTL4	false	ENSG00000110328
7096	gene	TARGET	step 1	ENSG00000110330	BIRC2	BIRC2	false	ENSG00000110330
3575	gene	TARGET	step 1	ENSG00000110344	UBE4A	UBE4A	false	ENSG00000110344
6236	gene	TARGET	step 1	ENSG00000110367	DDX6	DDX6	false	ENSG00000110367
231	gene	TARGET	step 1	ENSG00000110395	CBL	CBL	false	ENSG00000110395
3972	gene	TARGET	step 1	ENSG00000110400	PVRL1	PVRL1	false	ENSG00000110400
463	gene	TARGET	step 1	ENSG00000110422	HIPK3	HIPK3	false	ENSG00000110422
2791	gene	TARGET	step 1	ENSG00000110427	C11orf41	C11orf41	false	ENSG00000110427
5483	gene	TARGET	step 1	ENSG00000110435	PDHX	PDHX	false	ENSG00000110435
5484	gene	TARGET	step 1	ENSG00000110436	SLC1A2	SLC1A2	false	ENSG00000110436
2929	gene	TARGET	step 1	ENSG00000110448	CD5	CD5	false	ENSG00000110448
3418	gene	TARGET	step 1	ENSG00000110492	MDK	MDK	false	ENSG00000110492
6947	gene	TARGET	step 1	ENSG00000110497	AMBRA1	AMBRA1	false	ENSG00000110497
2802	gene	TARGET	step 1	ENSG00000110514	MADD	MADD	false	ENSG00000110514
2519	gene	TARGET	step 1	ENSG00000110536	PTPMT1	PTPMT1	false	ENSG00000110536
3450	gene	TARGET	step 1	ENSG00000110583	NAA40	NAA40	false	ENSG00000110583
914	gene	TARGET	step 1	ENSG00000110660	SLC35F2	SLC35F2	false	ENSG00000110660
1857	gene	TARGET	step 1	ENSG00000110675	ELMOD1	ELMOD1	false	ENSG00000110675
1508	gene	TARGET	step 1	ENSG00000110693	SOX6	SOX6	false	ENSG00000110693
939	gene	TARGET	step 1	ENSG00000110696	C11orf58	C11orf58	false	ENSG00000110696
3187	gene	TARGET	step 1	ENSG00000110713	NUP98	NUP98	false	ENSG00000110713
5867	gene	TARGET	step 1	ENSG00000110721	CHKA	CHKA	false	ENSG00000110721
4807	gene	TARGET	step 1	ENSG00000110768	GTF2H1	GTF2H1	false	ENSG00000110768
7067	gene	TARGET	step 1	ENSG00000110801	PSMD9	PSMD9	false	ENSG00000110801
1968	gene	TARGET	step 1	ENSG00000110841	PPFIBP1	PPFIBP1	false	ENSG00000110841
4551	gene	TARGET	step 1	ENSG00000110848	CD69	CD69	false	ENSG00000110848
926	gene	TARGET	step 1	ENSG00000110851	PRDM4	PRDM4	false	ENSG00000110851
1230	gene	TARGET	step 1	ENSG00000110880	CORO1C	CORO1C	false	ENSG00000110880
4513	gene	TARGET	step 1	ENSG00000110881	ACCN2	ACCN2	false	ENSG00000110881
4544	gene	TARGET	step 1	ENSG00000110888	CAPRIN2	CAPRIN2	false	ENSG00000110888
1552	gene	TARGET	step 1	ENSG00000110906	KCTD10	KCTD10	false	ENSG00000110906
3483	gene	TARGET	step 1	ENSG00000110911	SLC11A2	SLC11A2	false	ENSG00000110911
170	gene	TARGET	step 1	ENSG00000110917	MLEC	MLEC	false	ENSG00000110917
3662	gene	TARGET	step 1	ENSG00000110925	CSRNP2	CSRNP2	false	ENSG00000110925
2585	gene	TARGET	step 1	ENSG00000110931	CAMKK2	CAMKK2	false	ENSG00000110931
5947	gene	TARGET	step 1	ENSG00000110934	BIN2	BIN2	false	ENSG00000110934
3681	gene	TARGET	step 1	ENSG00000110944	IL23A	IL23A	false	ENSG00000110944
1046	gene	TARGET	step 1	ENSG00000110975	SYT10	SYT10	false	ENSG00000110975
2748	gene	TARGET	step 1	ENSG00000110987	BCL7A	BCL7A	false	ENSG00000110987
5508	gene	TARGET	step 1	ENSG00000111011	RSRC2	RSRC2	false	ENSG00000111011
837	gene	TARGET	step 1	ENSG00000111110	PPM1H	PPM1H	false	ENSG00000111110
1214	gene	TARGET	step 1	ENSG00000111142	METAP2	METAP2	false	ENSG00000111142
5109	gene	TARGET	step 1	ENSG00000111145	ELK3	ELK3	false	ENSG00000111145
748	gene	TARGET	step 1	ENSG00000111196	MAGOHB	MAGOHB	false	ENSG00000111196
2674	gene	TARGET	step 1	ENSG00000111206	FOXM1	FOXM1	false	ENSG00000111206
2391	gene	TARGET	step 1	ENSG00000111218	PRMT8	PRMT8	false	ENSG00000111218
4784	gene	TARGET	step 1	ENSG00000111224	PARP11	PARP11	false	ENSG00000111224
4293	gene	TARGET	step 1	ENSG00000111249	CUX2	CUX2	false	ENSG00000111249
273	gene	TARGET	step 1	ENSG00000111252	SH2B3	SH2B3	false	ENSG00000111252
7287	gene	TARGET	step 1	ENSG00000111254	AKAP3	AKAP3	false	ENSG00000111254
1349	gene	TARGET	step 1	ENSG00000111262	KCNA1	KCNA1	false	ENSG00000111262
296	gene	TARGET	step 1	ENSG00000111266	DUSP16	DUSP16	false	ENSG00000111266
2005	gene	TARGET	step 1	ENSG00000111269	CREBL2	CREBL2	false	ENSG00000111269
7284	gene	TARGET	step 1	ENSG00000111276	CDKN1B	CDKN1B	false	ENSG00000111276
7810	gene	TARGET	step 1	ENSG00000111300	NAA25	NAA25	false	ENSG00000111300
5035	gene	TARGET	step 1	ENSG00000111305	GSG1	GSG1	false	ENSG00000111305
1669	gene	TARGET	step 1	ENSG00000111361	EIF2B1	EIF2B1	false	ENSG00000111361
5463	gene	TARGET	step 1	ENSG00000111371	SLC38A1	SLC38A1	false	ENSG00000111371
630	gene	TARGET	step 1	ENSG00000111405	ENDOU	ENDOU	false	ENSG00000111405
7184	gene	TARGET	step 1	ENSG00000111412	C12orf49	C12orf49	false	ENSG00000111412
4676	gene	TARGET	step 1	ENSG00000111424	VDR	VDR	false	ENSG00000111424
7348	gene	TARGET	step 1	ENSG00000111432	FZD10	FZD10	false	ENSG00000111432
4683	gene	TARGET	step 1	ENSG00000111450	STX2	STX2	false	ENSG00000111450
1353	gene	TARGET	step 1	ENSG00000111452	GPR133	GPR133	false	ENSG00000111452
4578	gene	TARGET	step 1	ENSG00000111481	COPZ1	COPZ1	false	ENSG00000111481
4470	gene	TARGET	step 1	ENSG00000111490	TBC1D30	TBC1D30	false	ENSG00000111490
1243	gene	TARGET	step 1	ENSG00000111530	CAND1	CAND1	false	ENSG00000111530
6363	gene	TARGET	step 1	ENSG00000111540	RAB5B	RAB5B	false	ENSG00000111540
794	gene	TARGET	step 1	ENSG00000111596	CNOT2	CNOT2	false	ENSG00000111596
660	gene	TARGET	step 1	ENSG00000111605	CPSF6	CPSF6	false	ENSG00000111605
4827	gene	TARGET	step 1	ENSG00000111615	KRR1	KRR1	false	ENSG00000111615
396	gene	TARGET	step 1	ENSG00000111642	CHD4	CHD4	false	ENSG00000111642
7238	gene	TARGET	step 1	ENSG00000111647	UHRF1BP1L	UHRF1BP1L	false	ENSG00000111647
6373	gene	TARGET	step 1	ENSG00000111653	ING4	ING4	false	ENSG00000111653
946	gene	TARGET	step 1	ENSG00000111670	GNPTAB	GNPTAB	false	ENSG00000111670
3945	gene	TARGET	step 1	ENSG00000111684	LPCAT3	LPCAT3	false	ENSG00000111684
898	gene	TARGET	step 1	ENSG00000111707	SUDS3	SUDS3	false	ENSG00000111707
1666	gene	TARGET	step 1	ENSG00000111711	GOLT1B	GOLT1B	false	ENSG00000111711
6139	gene	TARGET	step 1	ENSG00000111725	PRKAB1	PRKAB1	false	ENSG00000111725
1667	gene	TARGET	step 1	ENSG00000111727	HCFC2	HCFC2	false	ENSG00000111727
1693	gene	TARGET	step 1	ENSG00000111728	ST8SIA1	ST8SIA1	false	ENSG00000111728
886	gene	TARGET	step 1	ENSG00000111731	KIAA0528	KIAA0528	false	ENSG00000111731
7719	gene	TARGET	step 1	ENSG00000111732	AICDA	AICDA	false	ENSG00000111732
3285	gene	TARGET	step 1	ENSG00000111737	RAB35	RAB35	false	ENSG00000111737
4370	gene	TARGET	step 1	ENSG00000111752	PHC1	PHC1	false	ENSG00000111752
4062	gene	TARGET	step 1	ENSG00000111783	RFX4	RFX4	false	ENSG00000111783
1094	gene	TARGET	step 1	ENSG00000111785	RIC8B	RIC8B	false	ENSG00000111785
4061	gene	TARGET	step 1	ENSG00000111790	FGFR1OP2	FGFR1OP2	false	ENSG00000111790
4155	gene	TARGET	step 1	ENSG00000111799	COL12A1	COL12A1	false	ENSG00000111799
6003	gene	TARGET	step 1	ENSG00000111816	FRK	FRK	false	ENSG00000111816
4748	gene	TARGET	step 1	ENSG00000111817	DSE	DSE	false	ENSG00000111817
4498	gene	TARGET	step 1	ENSG00000111837	MAK	MAK	false	ENSG00000111837
7189	gene	TARGET	step 1	ENSG00000111845	PAK1IP1	PAK1IP1	false	ENSG00000111845
1551	gene	TARGET	step 1	ENSG00000111846	GCNT2	GCNT2	false	ENSG00000111846
5386	gene	TARGET	step 1	ENSG00000111850	C6orf162	C6orf162	false	ENSG00000111850
6008	gene	TARGET	step 1	ENSG00000111859	NEDD9	NEDD9	false	ENSG00000111859
1410	gene	TARGET	step 1	ENSG00000111860	C6orf204	C6orf204	false	ENSG00000111860
5384	gene	TARGET	step 1	ENSG00000111875	ASF1A	ASF1A	false	ENSG00000111875
6262	gene	TARGET	step 1	ENSG00000111877	MCM9	MCM9	false	ENSG00000111877
4444	gene	TARGET	step 1	ENSG00000111879	FAM184A	FAM184A	false	ENSG00000111879
4445	gene	TARGET	step 1	ENSG00000111880	RNGTT	RNGTT	false	ENSG00000111880
4355	gene	TARGET	step 1	ENSG00000111885	MAN1A1	MAN1A1	false	ENSG00000111885
4338	gene	TARGET	step 1	ENSG00000111911	HINT3	HINT3	false	ENSG00000111911
3322	gene	TARGET	step 1	ENSG00000111912	NCOA7	NCOA7	false	ENSG00000111912
2739	gene	TARGET	step 1	ENSG00000111913	FAM65B	FAM65B	false	ENSG00000111913
1797	gene	TARGET	step 1	ENSG00000111961	SASH1	SASH1	false	ENSG00000111961
7069	gene	TARGET	step 1	ENSG00000111962	UST	UST	false	ENSG00000111962
7495	gene	TARGET	step 1	ENSG00000112029	FBXO5	FBXO5	false	ENSG00000112029
4907	gene	TARGET	step 1	ENSG00000112033	PPARD	PPARD	false	ENSG00000112033
3865	gene	TARGET	step 1	ENSG00000112038	OPRM1	OPRM1	false	ENSG00000112038
4902	gene	TARGET	step 1	ENSG00000112053	SLC26A8	SLC26A8	false	ENSG00000112053
467	gene	TARGET	step 1	ENSG00000112062	MAPK14	MAPK14	false	ENSG00000112062
4579	gene	TARGET	step 1	ENSG00000112078	KCTD20	KCTD20	false	ENSG00000112078
1886	gene	TARGET	step 1	ENSG00000112079	STK38	STK38	false	ENSG00000112079
3308	gene	TARGET	step 1	ENSG00000112081	SRSF3	SRSF3	false	ENSG00000112081
7474	gene	TARGET	step 1	ENSG00000112116	IL17F	IL17F	false	ENSG00000112116
414	gene	TARGET	step 1	ENSG00000112130	RNF8	RNF8	false	ENSG00000112130
418	gene	TARGET	step 1	ENSG00000112139	MDGA1	MDGA1	false	ENSG00000112139
6753	gene	TARGET	step 1	ENSG00000112144	ICK	ICK	false	ENSG00000112144
4207	gene	TARGET	step 1	ENSG00000112146	FBXO9	FBXO9	false	ENSG00000112146
4855	gene	TARGET	step 1	ENSG00000112149	CD83	CD83	false	ENSG00000112149
4210	gene	TARGET	step 1	ENSG00000112159	MDN1	MDN1	false	ENSG00000112159
7468	gene	TARGET	step 1	ENSG00000112167	C6orf64	C6orf64	false	ENSG00000112167
3214	gene	TARGET	step 1	ENSG00000112182	BACH2	BACH2	false	ENSG00000112182
2556	gene	TARGET	step 1	ENSG00000112183	RBM24	RBM24	false	ENSG00000112183
7164	gene	TARGET	step 1	ENSG00000112195	TREML2	TREML2	false	ENSG00000112195
2126	gene	TARGET	step 1	ENSG00000112200	ZNF451	ZNF451	false	ENSG00000112200
1382	gene	TARGET	step 1	ENSG00000112208	BAG2	BAG2	false	ENSG00000112208
7315	gene	TARGET	step 1	ENSG00000112218	GPR63	GPR63	false	ENSG00000112218
7783	gene	TARGET	step 1	ENSG00000112232	KHDRBS2	KHDRBS2	false	ENSG00000112232
5859	gene	TARGET	step 1	ENSG00000112238	PRDM13	PRDM13	false	ENSG00000112238
2889	gene	TARGET	step 1	ENSG00000112242	E2F3	E2F3	false	ENSG00000112242
7021	gene	TARGET	step 1	ENSG00000112245	PTP4A1	PTP4A1	false	ENSG00000112245
3153	gene	TARGET	step 1	ENSG00000112273	HDGFL1	HDGFL1	false	ENSG00000112273
4449	gene	TARGET	step 1	ENSG00000112276	BVES	BVES	false	ENSG00000112276
5373	gene	TARGET	step 1	ENSG00000112280	COL9A1	COL9A1	false	ENSG00000112280
6507	gene	TARGET	step 1	ENSG00000112290	WASF1	WASF1	false	ENSG00000112290
6786	gene	TARGET	step 1	ENSG00000112294	ALDH5A1	ALDH5A1	false	ENSG00000112294
2056	gene	TARGET	step 1	ENSG00000112297	AIM1	AIM1	false	ENSG00000112297
3539	gene	TARGET	step 1	ENSG00000112304	ACOT13	ACOT13	false	ENSG00000112304
3857	gene	TARGET	step 1	ENSG00000112305	SMAP1	SMAP1	false	ENSG00000112305
4841	gene	TARGET	step 1	ENSG00000112308	C6orf62	C6orf62	false	ENSG00000112308
1506	gene	TARGET	step 1	ENSG00000112319	EYA4	EYA4	false	ENSG00000112319
3785	gene	TARGET	step 1	ENSG00000112320	SOBP	SOBP	false	ENSG00000112320
7259	gene	TARGET	step 1	ENSG00000112333	NR2E1	NR2E1	false	ENSG00000112333
6104	gene	TARGET	step 1	ENSG00000112335	SNX3	SNX3	false	ENSG00000112335
5060	gene	TARGET	step 1	ENSG00000112378	PERP	PERP	false	ENSG00000112378
2673	gene	TARGET	step 1	ENSG00000112379	KIAA1244	KIAA1244	false	ENSG00000112379
1582	gene	TARGET	step 1	ENSG00000112394	SLC16A10	SLC16A10	false	ENSG00000112394
3154	gene	TARGET	step 1	ENSG00000112406	HECA	HECA	false	ENSG00000112406
933	gene	TARGET	step 1	ENSG00000112414	GPR126	GPR126	false	ENSG00000112414
1701	gene	TARGET	step 1	ENSG00000112419	PHACTR2	PHACTR2	false	ENSG00000112419
1985	gene	TARGET	step 1	ENSG00000112511	PHF1	PHF1	false	ENSG00000112511
2990	gene	TARGET	step 1	ENSG00000112530	PACRG	PACRG	false	ENSG00000112530
1443	gene	TARGET	step 1	ENSG00000112531	QKI	QKI	false	ENSG00000112531
1998	gene	TARGET	step 1	ENSG00000112541	PDE10A	PDE10A	false	ENSG00000112541
384	gene	TARGET	step 1	ENSG00000112559	MDFI	MDFI	false	ENSG00000112559
5632	gene	TARGET	step 1	ENSG00000112561	TFEB	TFEB	false	ENSG00000112561
2155	gene	TARGET	step 1	ENSG00000112562	SMOC2	SMOC2	false	ENSG00000112562
5405	gene	TARGET	step 1	ENSG00000112576	CCND3	CCND3	false	ENSG00000112576
2000	gene	TARGET	step 1	ENSG00000112592	TBP	TBP	false	ENSG00000112592
6846	gene	TARGET	step 1	ENSG00000112624	KIAA0240	KIAA0240	false	ENSG00000112624
7221	gene	TARGET	step 1	ENSG00000112640	PPP2R5D	PPP2R5D	false	ENSG00000112640
7247	gene	TARGET	step 1	ENSG00000112655	PTK7	PTK7	false	ENSG00000112655
1964	gene	TARGET	step 1	ENSG00000112658	SRF	SRF	false	ENSG00000112658
5699	gene	TARGET	step 1	ENSG00000112664	NUDT3	NUDT3	false	ENSG00000112664
7391	gene	TARGET	step 1	ENSG00000112685	EXOC2	EXOC2	false	ENSG00000112685
2924	gene	TARGET	step 1	ENSG00000112697	TMEM30A	TMEM30A	false	ENSG00000112697
6856	gene	TARGET	step 1	ENSG00000112701	SENP6	SENP6	false	ENSG00000112701
1636	gene	TARGET	step 1	ENSG00000112715	VEGFA	VEGFA	false	ENSG00000112715
5197	gene	TARGET	step 1	ENSG00000112739	PRPF4B	PRPF4B	false	ENSG00000112739
5715	gene	TARGET	step 1	ENSG00000112759	SLC29A1	SLC29A1	false	ENSG00000112759
1606	gene	TARGET	step 1	ENSG00000112763	BTN2A1	BTN2A1	false	ENSG00000112763
2068	gene	TARGET	step 1	ENSG00000112769	LAMA4	LAMA4	false	ENSG00000112769
2062	gene	TARGET	step 1	ENSG00000112773	FAM46A	FAM46A	false	ENSG00000112773
7417	gene	TARGET	step 1	ENSG00000112782	CLIC5	CLIC5	false	ENSG00000112782
2561	gene	TARGET	step 1	ENSG00000112787	FBRSL1	FBRSL1	false	ENSG00000112787
7818	gene	TARGET	step 1	ENSG00000112837	TBX18	TBX18	false	ENSG00000112837
6291	gene	TARGET	step 1	ENSG00000112851	ERBB2IP	ERBB2IP	false	ENSG00000112851
180	gene	TARGET	step 1	ENSG00000112874	NUDT12	NUDT12	false	ENSG00000112874
2205	gene	TARGET	step 1	ENSG00000112893	MAN2A1	MAN2A1	false	ENSG00000112893
1741	gene	TARGET	step 1	ENSG00000112902	SEMA5A	SEMA5A	false	ENSG00000112902
5743	gene	TARGET	step 1	ENSG00000112941	PAPD7	PAPD7	false	ENSG00000112941
2114	gene	TARGET	step 1	ENSG00000112964	GHR	GHR	false	ENSG00000112964
5770	gene	TARGET	step 1	ENSG00000112972	HMGCS1	HMGCS1	false	ENSG00000112972
3042	gene	TARGET	step 1	ENSG00000112977	DAP	DAP	false	ENSG00000112977
2207	gene	TARGET	step 1	ENSG00000112992	NNT	NNT	false	ENSG00000112992
1315	gene	TARGET	step 1	ENSG00000113070	HBEGF	HBEGF	false	ENSG00000113070
6632	gene	TARGET	step 1	ENSG00000113073	SLC4A9	SLC4A9	false	ENSG00000113073
2424	gene	TARGET	step 1	ENSG00000113083	LOX	LOX	false	ENSG00000113083
4078	gene	TARGET	step 1	ENSG00000113088	GZMK	GZMK	false	ENSG00000113088
7352	gene	TARGET	step 1	ENSG00000113100	CDH9	CDH9	false	ENSG00000113100
1864	gene	TARGET	step 1	ENSG00000113108	APBB3	APBB3	false	ENSG00000113108
6514	gene	TARGET	step 1	ENSG00000113140	SPARC	SPARC	false	ENSG00000113140
4072	gene	TARGET	step 1	ENSG00000113141	IK	IK	false	ENSG00000113141
6231	gene	TARGET	step 1	ENSG00000113161	HMGCR	HMGCR	false	ENSG00000113161
2686	gene	TARGET	step 1	ENSG00000113163	COL4A3BP	COL4A3BP	false	ENSG00000113163
[truncated: 5,884 more rows]

## Sheet: 1.3 Intersection
ensembl	label	Matching.Attribute	name
ENSG00000136731	UGGT1	UGGT1	UGGT1
ENSG00000019995	ZRANB1	ZRANB1	ZRANB1
ENSG00000080815	PSEN1	PSEN1	PSEN1
ENSG00000092969	TGFB2	TGFB2	TGFB2
ENSG00000120733	KDM3B	KDM3B	KDM3B
ENSG00000146216	TTBK1	TTBK1	TTBK1
ENSG00000146278	PNRC1	PNRC1	PNRC1
ENSG00000153395	LPCAT1	LPCAT1	LPCAT1
ENSG00000158480	SPATA2	SPATA2	SPATA2
ENSG00000101888	NXT2	NXT2	NXT2
ENSG00000152749	GPR180	GPR180	GPR180
ENSG00000034063	UHRF1	UHRF1	UHRF1
ENSG00000128714	HOXD13	HOXD13	HOXD13
ENSG00000166483	WEE1	WEE1	WEE1
ENSG00000172869	DMXL1	DMXL1	DMXL1
ENSG00000136634	IL10	IL10	IL10
ENSG00000215301	DDX3X	DDX3X	DDX3X
ENSG00000121741	ZMYM2	ZMYM2	ZMYM2
ENSG00000065413	ANKRD44	ANKRD44	ANKRD44
ENSG00000111860	C6orf204	C6orf204	C6orf204
ENSG00000111737	RAB35	RAB35	RAB35
ENSG00000120709	FAM53C	FAM53C	FAM53C
ENSG00000120742	SERP1	SERP1	SERP1
ENSG00000118922	KLF12	KLF12	KLF12
ENSG00000111490	TBC1D30	TBC1D30	TBC1D30
ENSG00000172954	LCLAT1	LCLAT1	LCLAT1
ENSG00000184226	PCDH9	PCDH9	PCDH9
ENSG00000198743	SLC5A3	SLC5A3	SLC5A3
ENSG00000198740	ZNF652	ZNF652	ZNF652
ENSG00000168209	DDIT4	DDIT4	DDIT4
ENSG00000115677	HDLBP	HDLBP	HDLBP
ENSG00000142611	PRDM16	PRDM16	PRDM16
ENSG00000197063	MAFG	MAFG	MAFG
ENSG00000166326	TRIM44	TRIM44	TRIM44
ENSG00000172795	DCP2	DCP2	DCP2
ENSG00000108018	SORCS1	SORCS1	SORCS1
ENSG00000172733	PURG	PURG	PURG
ENSG00000106571	GLI3	GLI3	GLI3
ENSG00000091831	ESR1	ESR1	ESR1
ENSG00000153179	RASSF3	RASSF3	RASSF3
ENSG00000163743	RCHY1	RCHY1	RCHY1
ENSG00000186187	ZNRF1	ZNRF1	ZNRF1
ENSG00000186111	PIP5K1C	PIP5K1C	PIP5K1C
ENSG00000029534	ANK1	ANK1	ANK1
ENSG00000065883	CDK13	CDK13	CDK13
ENSG00000165209	STRBP	STRBP	STRBP
ENSG00000102007	PLP2	PLP2	PLP2
ENSG00000104219	ZDHHC2	ZDHHC2	ZDHHC2
ENSG00000115649	CNPPD1	CNPPD1	CNPPD1
ENSG00000116983	HPCAL4	HPCAL4	HPCAL4
ENSG00000178662	CSRNP3	CSRNP3	CSRNP3
ENSG00000135924	DNAJB2	DNAJB2	DNAJB2
ENSG00000122824	NUDT10	NUDT10	NUDT10
ENSG00000075790	BCAP29	BCAP29	BCAP29
ENSG00000112078	KCTD20	KCTD20	KCTD20
ENSG00000128872	TMOD2	TMOD2	TMOD2
ENSG00000128849	CGNL1	CGNL1	CGNL1
ENSG00000156097	GPR61	GPR61	GPR61
ENSG00000151576	QTRTD1	QTRTD1	QTRTD1
ENSG00000198933	TBKBP1	TBKBP1	TBKBP1
ENSG00000012048	BRCA1	BRCA1	BRCA1
ENSG00000198862	LTN1	LTN1	LTN1
ENSG00000198824	ZNF828	ZNF828	ZNF828
ENSG00000155097	ATP6V1C1	ATP6V1C1	ATP6V1C1
ENSG00000005339	CREBBP	CREBBP	CREBBP
ENSG00000084093	REST	REST	REST
ENSG00000123094	RASSF8	RASSF8	RASSF8
ENSG00000099364	FBXL19	FBXL19	FBXL19
ENSG00000048740	CELF2	CELF2	CELF2
ENSG00000140285	FGF7	FGF7	FGF7
ENSG00000179051	RCC2	RCC2	RCC2
ENSG00000112320	SOBP	SOBP	SOBP
ENSG00000112419	PHACTR2	PHACTR2	PHACTR2
ENSG00000214114	MYCBP	MYCBP	MYCBP
ENSG00000169992	NLGN2	NLGN2	NLGN2
ENSG00000153767	GTF2E1	GTF2E1	GTF2E1
ENSG00000117155	SSX2IP	SSX2IP	SSX2IP
ENSG00000117114	LPHN2	LPHN2	LPHN2
ENSG00000163486	SRGAP2	SRGAP2	SRGAP2
ENSG00000119283	TRIM67	TRIM67	TRIM67
ENSG00000150672	DLG2	DLG2	DLG2
ENSG00000128923	FAM63B	FAM63B	FAM63B
ENSG00000221914	PPP2R2A	PPP2R2A	PPP2R2A
ENSG00000174238	PITPNA	PITPNA	PITPNA
ENSG00000112183	RBM24	RBM24	RBM24
ENSG00000185565	LSAMP	LSAMP	LSAMP
ENSG00000159023	EPB41	EPB41	EPB41
ENSG00000121671	CRY2	CRY2	CRY2
ENSG00000110315	RNF141	RNF141	RNF141
ENSG00000161958	FGF11	FGF11	FGF11
ENSG00000227460	SYNGAP1	SYNGAP1	SYNGAP1
ENSG00000134986	C5orf13	C5orf13	C5orf13
ENSG00000153714	C9orf150	C9orf150	C9orf150
ENSG00000164692	COL1A2	COL1A2	COL1A2
ENSG00000169914	OTUD3	OTUD3	OTUD3
ENSG00000189007	ADAT2	ADAT2	ADAT2
ENSG00000070610	GBA2	GBA2	GBA2
ENSG00000182752	PAPPA	PAPPA	PAPPA
ENSG00000122912	SLC25A16	SLC25A16	SLC25A16
ENSG00000092847	EIF2C1	EIF2C1	EIF2C1
ENSG00000179348	GATA2	GATA2	GATA2
ENSG00000148943	LIN7C	LIN7C	LIN7C
ENSG00000182963	GJC1	GJC1	GJC1
ENSG00000081377	CDC14B	CDC14B	CDC14B
ENSG00000174111	SOCS7	SOCS7	SOCS7
ENSG00000179387	ELMOD2	ELMOD2	ELMOD2
ENSG00000174106	LEMD3	LEMD3	LEMD3
ENSG00000179361	ARID3B	ARID3B	ARID3B
ENSG00000084676	NCOA1	NCOA1	NCOA1
ENSG00000108587	GOSR1	GOSR1	GOSR1
ENSG00000115762	PLEKHB2	PLEKHB2	PLEKHB2
ENSG00000177311	ZBTB38	ZBTB38	ZBTB38
ENSG00000108924	HLF	HLF	HLF
ENSG00000115947	ORC4	ORC4	ORC4
ENSG00000171316	CHD7	CHD7	CHD7
ENSG00000251322	SHANK3	SHANK3	SHANK3
ENSG00000123472	ATPAF1	ATPAF1	ATPAF1
ENSG00000090905	TNRC6A	TNRC6A	TNRC6A
ENSG00000004799	PDK4	PDK4	PDK4
ENSG00000166960	C18orf34	C18orf34	C18orf34
ENSG00000259141	LYSMD3	LYSMD3	LYSMD3
ENSG00000008294	SPAG9	SPAG9	SPAG9
ENSG00000182389	CACNB4	CACNB4	CACNB4
ENSG00000182621	PLCB1	PLCB1	PLCB1
ENSG00000197157	SND1	SND1	SND1
ENSG00000054523	KIF1B	KIF1B	KIF1B
ENSG00000182568	SATB1	SATB1	SATB1
ENSG00000008441	NFIX	NFIX	NFIX
ENSG00000082701	GSK3B	GSK3B	GSK3B
ENSG00000143756	FBXO28	FBXO28	FBXO28
ENSG00000184937	WT1	WT1	WT1
ENSG00000184939	ZFP90	ZFP90	ZFP90
ENSG00000168175	MAPK1IP1L	MAPK1IP1L	MAPK1IP1L
ENSG00000178568	ERBB4	ERBB4	ERBB4
ENSG00000171867	PRNP	PRNP	PRNP
ENSG00000143614	GATAD2B	GATAD2B	GATAD2B
ENSG00000117519	CNN3	CNN3	CNN3
ENSG00000188177	ZC3H6	ZC3H6	ZC3H6
ENSG00000171608	PIK3CD	PIK3CD	PIK3CD
ENSG00000074054	CLASP1	CLASP1	CLASP1
ENSG00000162631	NTNG1	NTNG1	NTNG1
ENSG00000103642	LACTB	LACTB	LACTB
ENSG00000171540	OTP	OTP	OTP
ENSG00000171532	NEUROD2	NEUROD2	NEUROD2
ENSG00000164002	DEM1	DEM1	DEM1
ENSG00000155545	MIER3	MIER3	MIER3
ENSG00000117461	PIK3R3	PIK3R3	PIK3R3
ENSG00000072501	SMC1A	SMC1A	SMC1A
ENSG00000171475	WIPF2	WIPF2	WIPF2
ENSG00000108829	LRRC59	LRRC59	LRRC59
ENSG00000134046	MBD2	MBD2	MBD2
ENSG00000160310	PRMT2	PRMT2	PRMT2
ENSG00000263226	CLIP2	CLIP2	CLIP2
ENSG00000146555	SDK1	SDK1	SDK1
ENSG00000164091	WDR82	WDR82	WDR82
ENSG00000101745	ANKRD12	ANKRD12	ANKRD12
ENSG00000136451	VEZF1	VEZF1	VEZF1
ENSG00000141622	RNF165	RNF165	RNF165
ENSG00000122126	OCRL	OCRL	OCRL
ENSG00000147689	FAM83A	FAM83A	FAM83A
ENSG00000141646	SMAD4	SMAD4	SMAD4
ENSG00000176788	BASP1	BASP1	BASP1
ENSG00000117598	LPPR5	LPPR5	LPPR5
ENSG00000122435	CCDC76	CCDC76	CCDC76
ENSG00000175215	CTDSP2	CTDSP2	CTDSP2
ENSG00000175229	GAL3ST3	GAL3ST3	GAL3ST3
ENSG00000065809	FAM107B	FAM107B	FAM107B
ENSG00000147862	NFIB	NFIB	NFIB
ENSG00000166233	ARIH1	ARIH1	ARIH1
ENSG00000122557	HERPUD2	HERPUD2	HERPUD2
ENSG00000107957	SH3PXD2A	SH3PXD2A	SH3PXD2A
ENSG00000197548	ATG7	ATG7	ATG7
ENSG00000163714	U2SURP	U2SURP	U2SURP
ENSG00000196505	GDAP2	GDAP2	GDAP2
ENSG00000166575	TMEM135	TMEM135	TMEM135
ENSG00000184156	KCNQ3	KCNQ3	KCNQ3
ENSG00000158769	F11R	F11R	F11R
ENSG00000184083	FAM120C	FAM120C	FAM120C
ENSG00000197702	PARVA	PARVA	PARVA
ENSG00000012232	EXTL3	EXTL3	EXTL3
ENSG00000132510	KDM6B	KDM6B	KDM6B
ENSG00000155252	PI4K2A	PI4K2A	PI4K2A
ENSG00000155229	MMS19	MMS19	MMS19
ENSG00000134294	SLC38A2	SLC38A2	SLC38A2
ENSG00000134207	SYT6	SYT6	SYT6
ENSG00000155111	CDK19	CDK19	CDK19
ENSG00000173166	RAPH1	RAPH1	RAPH1
ENSG00000088812	ATRN	ATRN	ATRN
ENSG00000088899	ProSAPiP1	ProSAPiP1	ProSAPiP1
ENSG00000134243	SORT1	SORT1	SORT1
ENSG00000197147	LRRC8B	LRRC8B	LRRC8B
ENSG00000118515	SGK1	SGK1	SGK1
ENSG00000107566	ERLIN1	ERLIN1	ERLIN1
ENSG00000122741	DCAF10	DCAF10	DCAF10
ENSG00000122778	KIAA1549	KIAA1549	KIAA1549
ENSG00000101966	XIAP	XIAP	XIAP
ENSG00000196482	ESRRG	ESRRG	ESRRG
ENSG00000051009	FAM160A2	FAM160A2	FAM160A2
ENSG00000104313	EYA1	EYA1	EYA1
ENSG00000065989	PDE4A	PDE4A	PDE4A
ENSG00000122707	RECK	RECK	RECK
ENSG00000102471	NDFIP2	NDFIP2	NDFIP2
ENSG00000167081	PBX3	PBX3	PBX3
ENSG00000118276	B4GALT6	B4GALT6	B4GALT6
ENSG00000163785	RYK	RYK	RYK
ENSG00000147457	CHMP7	CHMP7	CHMP7
ENSG00000147526	TACC1	TACC1	TACC1
ENSG00000107771	FAM190B	FAM190B	FAM190B
ENSG00000142549	IGLON5	IGLON5	IGLON5
ENSG00000141568	FOXK2	FOXK2	FOXK2
ENSG00000151692	RNF144A	RNF144A	RNF144A
ENSG00000197323	TRIM33	TRIM33	TRIM33
ENSG00000064989	CALCRL	CALCRL	CALCRL
ENSG00000196792	STRN3	STRN3	STRN3
ENSG00000196323	ZBTB44	ZBTB44	ZBTB44
ENSG00000173209	AHSA2	AHSA2	AHSA2
ENSG00000088766	CRLS1	CRLS1	CRLS1
ENSG00000139826	ABHD13	ABHD13	ABHD13
ENSG00000128595	CALU	CALU	CALU
ENSG00000157106	SMG1	SMG1	SMG1
ENSG00000070367	EXOC5	EXOC5	EXOC5
ENSG00000131089	ARHGEF9	ARHGEF9	ARHGEF9
ENSG00000135473	PAN2	PAN2	PAN2
ENSG00000182095	TNRC18	TNRC18	TNRC18
ENSG00000167281	RBFOX3	RBFOX3	RBFOX3
ENSG00000102908	NFAT5	NFAT5	NFAT5
ENSG00000169057	MECP2	MECP2	MECP2
ENSG00000197183	C20orf112	C20orf112	C20orf112
ENSG00000131620	ANO1	ANO1	ANO1
ENSG00000109738	GLRB	GLRB	GLRB
ENSG00000068697	LAPTM4A	LAPTM4A	LAPTM4A
ENSG00000204120	GIGYF2	GIGYF2	GIGYF2
ENSG00000158161	EYA3	EYA3	EYA3
ENSG00000032219	ARID4A	ARID4A	ARID4A
ENSG00000113361	CDH6	CDH6	CDH6
ENSG00000135365	PHF21A	PHF21A	PHF21A
ENSG00000139324	TMTC3	TMTC3	TMTC3
ENSG00000020181	GPR124	GPR124	GPR124
ENSG00000176542	KIAA2018	KIAA2018	KIAA2018
ENSG00000105429	MEGF8	MEGF8	MEGF8
ENSG00000166295	ANAPC16	ANAPC16	ANAPC16
ENSG00000183960	KCNH8	KCNH8	KCNH8
ENSG00000180329	CCDC43	CCDC43	CCDC43
ENSG00000154478	GPR26	GPR26	GPR26
ENSG00000061938	TNK2	TNK2	TNK2
ENSG00000066117	SMARCD1	SMARCD1	SMARCD1
ENSG00000167799	NUDT8	NUDT8	NUDT8
ENSG00000072364	AFF4	AFF4	AFF4
ENSG00000180044	LOC401097	LOC401097	LOC401097
ENSG00000111206	FOXM1	FOXM1	FOXM1
ENSG00000155886	SLC24A2	SLC24A2	SLC24A2
ENSG00000145386	CCNA2	CCNA2	CCNA2
ENSG00000152102	FAM168B	FAM168B	FAM168B
ENSG00000145391	SETD7	SETD7	SETD7
ENSG00000078018	MAP2	MAP2	MAP2
ENSG00000073803	MAP3K13	MAP3K13	MAP3K13
ENSG00000145335	SNCA	SNCA	SNCA
ENSG00000177889	UBE2N	UBE2N	UBE2N
ENSG00000165588	OTX2	OTX2	OTX2
ENSG00000151247	EIF4E	EIF4E	EIF4E
ENSG00000078328	RBFOX1	RBFOX1	RBFOX1
ENSG00000139645	ANKRD52	ANKRD52	ANKRD52
ENSG00000183955	SETD8	SETD8	SETD8
ENSG00000102678	FGF9	FGF9	FGF9
ENSG00000136868	SLC31A1	SLC31A1	SLC31A1
ENSG00000182255	KCNA4	KCNA4	KCNA4
ENSG00000080493	SLC4A4	SLC4A4	SLC4A4
ENSG00000185250	PPIL6	PPIL6	PPIL6
ENSG00000145087	STXBP5L	STXBP5L	STXBP5L
ENSG00000095139	ARCN1	ARCN1	ARCN1
ENSG00000183873	SCN5A	SCN5A	SCN5A
ENSG00000183864	TOB2	TOB2	TOB2
ENSG00000145012	LPP	LPP	LPP
ENSG00000185070	FLRT2	FLRT2	FLRT2
ENSG00000007372	PAX6	PAX6	PAX6
ENSG00000141433	ADCYAP1	ADCYAP1	ADCYAP1
ENSG00000137266	SLC22A23	SLC22A23	SLC22A23
ENSG00000173275	ZNF449	ZNF449	ZNF449
ENSG00000165478	HEPACAM	HEPACAM	HEPACAM
ENSG00000259938	CUX1	CUX1	CUX1
ENSG00000071073	MGAT4A	MGAT4A	MGAT4A
ENSG00000141034	C17orf39	C17orf39	C17orf39
ENSG00000133961	NUMB	NUMB	NUMB
ENSG00000157087	ATP2B2	ATP2B2	ATP2B2
ENSG00000165424	ZCCHC24	ZCCHC24	ZCCHC24
ENSG00000109685	WHSC1	WHSC1	WHSC1
ENSG00000138083	SIX3	SIX3	SIX3
ENSG00000148660	CAMK2G	CAMK2G	CAMK2G
ENSG00000109670	FBXW7	FBXW7	FBXW7
ENSG00000145819	ARHGAP26	ARHGAP26	ARHGAP26
ENSG00000165699	TSC1	TSC1	TSC1
ENSG00000089177	KIF16B	KIF16B	KIF16B
ENSG00000155827	RNF20	RNF20	RNF20
ENSG00000155846	PPARGC1B	PPARGC1B	PPARGC1B
ENSG00000104447	TRPS1	TRPS1	TRPS1
ENSG00000069667	RORA	RORA	RORA
ENSG00000196428	TSC22D2	TSC22D2	TSC22D2
ENSG00000111224	PARP11	PARP11	PARP11
ENSG00000214753	HNRNPUL2	HNRNPUL2	HNRNPUL2
ENSG00000145743	FBXL17	FBXL17	FBXL17
ENSG00000173039	RELA	RELA	RELA
ENSG00000127946	HIP1	HIP1	HIP1
ENSG00000173011	TADA2B	TADA2B	TADA2B
ENSG00000078114	NEBL	NEBL	NEBL
ENSG00000172461	FUT9	FUT9	FUT9
ENSG00000164171	ITGA2	ITGA2	ITGA2
ENSG00000149948	HMGA2	HMGA2	HMGA2
ENSG00000170836	PPM1D	PPM1D	PPM1D
ENSG00000141141	DDX52	DDX52	DDX52
ENSG00000183580	FBXL7	FBXL7	FBXL7
ENSG00000162623	TYW3	TYW3	TYW3
ENSG00000136450	SRSF1	SRSF1	SRSF1
ENSG00000148634	HERC4	HERC4	HERC4
ENSG00000183508	FAM46C	FAM46C	FAM46C
ENSG00000183283	DAZAP2	DAZAP2	DAZAP2
ENSG00000149256	ODZ4	ODZ4	ODZ4
ENSG00000137193	PIM1	PIM1	PIM1
ENSG00000107651	SEC23IP	SEC23IP	SEC23IP
ENSG00000137269	LRRC1	LRRC1	LRRC1
ENSG00000118058	MLL	MLL	MLL
ENSG00000131067	GGT7	GGT7	GGT7
ENSG00000179889	PDXDC1	PDXDC1	PDXDC1
ENSG00000101557	USP14	USP14	USP14
ENSG00000203685	C1orf95	C1orf95	C1orf95
ENSG00000113356	POLR3G	POLR3G	POLR3G
ENSG00000169891	REPS2	REPS2	REPS2
ENSG00000035403	VCL	VCL	VCL
ENSG00000013375	PGM3	PGM3	PGM3
ENSG00000169855	ROBO1	ROBO1	ROBO1
ENSG00000204764	RANBP17	RANBP17	RANBP17
ENSG00000169851	PCDH7	PCDH7	PCDH7
ENSG00000106086	PLEKHA8	PLEKHA8	PLEKHA8
ENSG00000167548	MLL2	MLL2	MLL2
ENSG00000164733	CTSB	CTSB	CTSB
ENSG00000092964	DPYSL2	DPYSL2	DPYSL2
ENSG00000157625	TAB3	TAB3	TAB3
ENSG00000164588	HCN1	HCN1	HCN1
ENSG00000078699	CBFA2T2	CBFA2T2	CBFA2T2
ENSG00000081019	RSBN1	RSBN1	RSBN1
ENSG00000153914	SREK1	SREK1	SREK1
ENSG00000159251	ACTC1	ACTC1	ACTC1
ENSG00000112624	KIAA0240	KIAA0240	KIAA0240
ENSG00000128567	PODXL	PODXL	PODXL
ENSG00000151276	MAGI1	MAGI1	MAGI1
ENSG00000164830	OXR1	OXR1	OXR1
ENSG00000262321	SRRM3	SRRM3	SRRM3
ENSG00000169925	BRD3	BRD3	BRD3
ENSG00000101746	NOL4	NOL4	NOL4
ENSG00000126767	ELK1	ELK1	ELK1
ENSG00000080824	HSP90AA1	HSP90AA1	HSP90AA1
ENSG00000145934	ODZ2	ODZ2	ODZ2
ENSG00000124788	ATXN1	ATXN1	ATXN1
ENSG00000189410	SH2D5	SH2D5	SH2D5
ENSG00000126775	ATG14	ATG14	ATG14
ENSG00000125149	C16orf70	C16orf70	C16orf70
ENSG00000153904	DDAH1	DDAH1	DDAH1
ENSG00000064651	SLC12A2	SLC12A2	SLC12A2
ENSG00000204524	ZNF805	ZNF805	ZNF805
ENSG00000079277	MKNK1	MKNK1	MKNK1
ENSG00000070614	NDST1	NDST1	NDST1
ENSG00000204217	BMPR2	BMPR2	BMPR2
ENSG00000064655	EYA2	EYA2	EYA2
ENSG00000101084	C20orf24	C20orf24	C20orf24
ENSG00000167535	CACNB3	CACNB3	CACNB3
ENSG00000025800	KPNA6	KPNA6	KPNA6
ENSG00000082213	C5orf22	C5orf22	C5orf22
ENSG00000082258	CCNT2	CCNT2	CCNT2
ENSG00000213066	FGFR1OP	FGFR1OP	FGFR1OP
ENSG00000083290	ULK2	ULK2	ULK2
ENSG00000183111	ARHGEF37	ARHGEF37	ARHGEF37
ENSG00000107864	CPEB3	CPEB3	CPEB3
ENSG00000205339	IPO7	IPO7	IPO7
ENSG00000124782	RREB1	RREB1	RREB1
ENSG00000183117	CSMD1	CSMD1	CSMD1
ENSG00000107929	LARP4B	LARP4B	LARP4B
ENSG00000177380	PPFIA3	PPFIA3	PPFIA3
ENSG00000116005	PCYOX1	PCYOX1	PCYOX1
ENSG00000053254	FOXN3	FOXN3	FOXN3
ENSG00000048540	LMO3	LMO3	LMO3
ENSG00000105991	HOXA1	HOXA1	HOXA1
ENSG00000178202	KDELC2	KDELC2	KDELC2
ENSG00000097033	SH3GLB1	SH3GLB1	SH3GLB1
ENSG00000105866	SP4	SP4	SP4
ENSG00000124356	STAMBP	STAMBP	STAMBP
ENSG00000001461	NIPAL3	NIPAL3	NIPAL3
ENSG00000189079	ARID2	ARID2	ARID2
ENSG00000129933	MAU2	MAU2	MAU2
ENSG00000114062	UBE3A	UBE3A	UBE3A
ENSG00000177181	RIMKLA	RIMKLA	RIMKLA
ENSG00000148498	PARD3	PARD3	PARD3
ENSG00000101152	DNAJC5	DNAJC5	DNAJC5
ENSG00000196177	ACADSB	ACADSB	ACADSB
ENSG00000083750	RRAGB	RRAGB	RRAGB
ENSG00000064393	HIPK2	HIPK2	HIPK2
ENSG00000047849	MAP4	MAP4	MAP4
ENSG00000021762	OSBPL5	OSBPL5	OSBPL5
ENSG00000146592	CREB5	CREB5	CREB5
ENSG00000048405	ZNF800	ZNF800	ZNF800
ENSG00000180628	PCGF5	PCGF5	PCGF5
ENSG00000124171	PARD6B	PARD6B	PARD6B
ENSG00000136826	KLF4	KLF4	KLF4
ENSG00000177728	KIAA0195	KIAA0195	KIAA0195
ENSG00000135631	RAB11FIP5	RAB11FIP5	RAB11FIP5
ENSG00000135632	SMYD5	SMYD5	SMYD5
ENSG00000138604	GLCE	GLCE	GLCE
ENSG00000159202	UBE2Z	UBE2Z	UBE2Z
ENSG00000109458	GAB1	GAB1	GAB1
ENSG00000185133	INPP5J	INPP5J	INPP5J
ENSG00000261115	LOC100507421	LOC100507421	LOC100507421
ENSG00000099715	PCDH11X	PCDH11X	PCDH11X
ENSG00000204138	PHACTR4	PHACTR4	PHACTR4
ENSG00000169375	SIN3A	SIN3A	SIN3A
ENSG00000135052	GOLM1	GOLM1	GOLM1
ENSG00000106546	AHR	AHR	AHR
ENSG00000176490	DIRAS1	DIRAS1	DIRAS1
ENSG00000106780	MEGF9	MEGF9	MEGF9
ENSG00000078140	UBE2K	UBE2K	UBE2K
ENSG00000101493	ZNF516	ZNF516	ZNF516
ENSG00000168748	CA7	CA7	CA7
ENSG00000168758	SEMA4C	SEMA4C	SEMA4C
ENSG00000138760	SCARB2	SCARB2	SCARB2
ENSG00000138795	LEF1	LEF1	LEF1
ENSG00000077684	PHF17	PHF17	PHF17
ENSG00000132024	CC2D1A	CC2D1A	CC2D1A
ENSG00000131323	TRAF3	TRAF3	TRAF3
ENSG00000177463	NR2C2	NR2C2	NR2C2
ENSG00000129911	KLF16	KLF16	KLF16
ENSG00000072657	TRHDE	TRHDE	TRHDE
ENSG00000183145	DSCR6	DSCR6	DSCR6
ENSG00000168675	C18orf1	C18orf1	C18orf1
ENSG00000129993	CBFA2T3	CBFA2T3	CBFA2T3
ENSG00000037749	MFAP3	MFAP3	MFAP3
ENSG00000262762	CBX2	CBX2	CBX2
ENSG00000146648	EGFR	EGFR	EGFR
ENSG00000188042	ARL4C	ARL4C	ARL4C
ENSG00000108848	LUC7L3	LUC7L3	LUC7L3
ENSG00000145675	PIK3R1	PIK3R1	PIK3R1
ENSG00000131016	AKAP12	AKAP12	AKAP12
ENSG00000196932	TMEM26	TMEM26	TMEM26
ENSG00000116539	ASH1L	ASH1L	ASH1L
ENSG00000188158	NHS	NHS	NHS
ENSG00000198963	RORB	RORB	RORB
ENSG00000188803	SHISA6	SHISA6	SHISA6
ENSG00000116254	CHD5	CHD5	CHD5
ENSG00000198948	MFAP3L	MFAP3L	MFAP3L
ENSG00000141639	MAPK4	MAPK4	MAPK4
ENSG00000123700	KCNJ2	KCNJ2	KCNJ2
ENSG00000196914	ARHGEF12	ARHGEF12	ARHGEF12
ENSG00000196950	SLC39A10	SLC39A10	SLC39A10
ENSG00000237056	ZBTB22	ZBTB22	ZBTB22
ENSG00000011114	BTBD7	BTBD7	BTBD7
ENSG00000110880	CORO1C	CORO1C	CORO1C
ENSG00000164023	SGMS2	SGMS2	SGMS2
ENSG00000146676	PURB	PURB	PURB
ENSG00000116675	DNAJC6	DNAJC6	DNAJC6
ENSG00000134369	NAV1	NAV1	NAV1
ENSG00000123066	MED13L	MED13L	MED13L
ENSG00000123684	LPGAT1	LPGAT1	LPGAT1
ENSG00000119866	BCL11A	BCL11A	BCL11A
ENSG00000148730	EIF4EBP2	EIF4EBP2	EIF4EBP2
ENSG00000163873	GRIK3	GRIK3	GRIK3
ENSG00000180694	TMEM64	TMEM64	TMEM64
ENSG00000119729	RHOQ	RHOQ	RHOQ
ENSG00000186350	RXRA	RXRA	RXRA
ENSG00000244687	UBE2V1	UBE2V1	UBE2V1
ENSG00000163812	ZDHHC3	ZDHHC3	ZDHHC3
ENSG00000135776	ABCB10	ABCB10	ABCB10
ENSG00000180233	ZNRF2	ZNRF2	ZNRF2
ENSG00000119862	HSPC159	HSPC159	HSPC159
ENSG00000119707	RBM25	RBM25	RBM25
ENSG00000198879	SFMBT2	SFMBT2	SFMBT2
ENSG00000198815	FOXJ3	FOXJ3	FOXJ3
ENSG00000163788	SNRK	SNRK	SNRK
ENSG00000079841	RIMS1	RIMS1	RIMS1
ENSG00000114098	ARMC8	ARMC8	ARMC8
ENSG00000198373	WWP2	WWP2	WWP2
ENSG00000198561	CTNND1	CTNND1	CTNND1
ENSG00000165195	PIGA	PIGA	PIGA
ENSG00000140948	ZCCHC14	ZCCHC14	ZCCHC14
ENSG00000198420	FAM115A	FAM115A	FAM115A
ENSG00000100226	GTPBP1	GTPBP1	GTPBP1
ENSG00000123643	SLC36A1	SLC36A1	SLC36A1
ENSG00000123575	FAM199X	FAM199X	FAM199X
ENSG00000198380	GFPT1	GFPT1	GFPT1
ENSG00000177570	SAMD12	SAMD12	SAMD12
ENSG00000215114	UBXN2B	UBXN2B	UBXN2B
ENSG00000057019	DCBLD2	DCBLD2	DCBLD2
ENSG00000057294	PKP2	PKP2	PKP2
ENSG00000108424	KPNB1	KPNB1	KPNB1
ENSG00000176407	KCMF1	KCMF1	KCMF1
ENSG00000109171	SLAIN2	SLAIN2	SLAIN2
ENSG00000180592	C10orf140	C10orf140	C10orf140
ENSG00000184677	ZBTB40	ZBTB40	ZBTB40
ENSG00000171786	NHLH1	NHLH1	NHLH1
ENSG00000214694	ARHGEF33	ARHGEF33	ARHGEF33
ENSG00000161573	CCL16	CCL16	CCL16
ENSG00000116667	C1orf21	C1orf21	C1orf21
ENSG00000262275	SLC16A6	SLC16A6	SLC16A6
ENSG00000155744	FAM126B	FAM126B	FAM126B
ENSG00000124164	VAPB	VAPB	VAPB
ENSG00000105556	MIER2	MIER2	MIER2
ENSG00000110427	C11orf41	C11orf41	C11orf41
ENSG00000072274	TFRC	TFRC	TFRC
ENSG00000158158	CNNM4	CNNM4	CNNM4
ENSG00000244405	ETV5	ETV5	ETV5
ENSG00000135535	CD164	CD164	CD164
ENSG00000022355	GABRA1	GABRA1	GABRA1
ENSG00000063169	GLTSCR1	GLTSCR1	GLTSCR1
ENSG00000123213	NLN	NLN	NLN
ENSG00000196628	TCF4	TCF4	TCF4
ENSG00000127616	SMARCA4	SMARCA4	SMARCA4
ENSG00000115540	HSPE1-MOBKL3	HSPE1-MOBKL3	HSPE1-MOBKL3
ENSG00000008196	TFAP2B	TFAP2B	TFAP2B
ENSG00000143157	POGK	POGK	POGK
ENSG00000136010	ALDH1L2	ALDH1L2	ALDH1L2
ENSG00000161813	LARP4	LARP4	LARP4
ENSG00000140526	ABHD2	ABHD2	ABHD2
ENSG00000079215	SLC1A3	SLC1A3	SLC1A3
ENSG00000104154	SLC30A4	SLC30A4	SLC30A4
ENSG00000164181	ELOVL7	ELOVL7	ELOVL7
ENSG00000108292	MLLT6	MLLT6	MLLT6
ENSG00000146830	GIGYF1	GIGYF1	GIGYF1
ENSG00000170921	TANC2	TANC2	TANC2
ENSG00000044524	EPHA3	EPHA3	EPHA3
ENSG00000160613	PCSK7	PCSK7	PCSK7
ENSG00000170776	AKAP13	AKAP13	AKAP13
ENSG00000175497	DPP10	DPP10	DPP10
ENSG00000140564	FURIN	FURIN	FURIN
ENSG00000064419	TNPO3	TNPO3	TNPO3
ENSG00000078304	PPP2R5C	PPP2R5C	PPP2R5C
ENSG00000132970	WASF3	WASF3	WASF3
ENSG00000110497	AMBRA1	AMBRA1	AMBRA1
ENSG00000112715	VEGFA	VEGFA	VEGFA
ENSG00000157110	RBPMS	RBPMS	RBPMS
ENSG00000116833	NR5A2	NR5A2	NR5A2
ENSG00000108100	CCNY	CCNY	CCNY
ENSG00000129422	MTUS1	MTUS1	MTUS1
ENSG00000137692	DCUN1D5	DCUN1D5	DCUN1D5
ENSG00000134884	ARGLU1	ARGLU1	ARGLU1
ENSG00000099250	NRP1	NRP1	NRP1
ENSG00000187699	C2orf88	C2orf88	C2orf88
ENSG00000101115	SALL4	SALL4	SALL4
ENSG00000132388	UBE2G1	UBE2G1	UBE2G1
ENSG00000017427	IGF1	IGF1	IGF1
ENSG00000104290	FZD3	FZD3	FZD3
ENSG00000163602	RYBP	RYBP	RYBP
ENSG00000206560	ANKRD28	ANKRD28	ANKRD28
ENSG00000162878	PKDCC	PKDCC	PKDCC
ENSG00000144724	PTPRG	PTPRG	PTPRG
ENSG00000115350	POLE4	POLE4	POLE4
ENSG00000115840	SLC25A12	SLC25A12	SLC25A12
ENSG00000115839	RAB3GAP1	RAB3GAP1	RAB3GAP1
ENSG00000198087	CD2AP	CD2AP	CD2AP
ENSG00000188735	TMEM120B	TMEM120B	TMEM120B
ENSG00000243978	RGAG1	RGAG1	RGAG1
ENSG00000186951	PPARA	PPARA	PPARA
ENSG00000188706	ZDHHC9	ZDHHC9	ZDHHC9
ENSG00000173805	HAP1	HAP1	HAP1
ENSG00000173889	PHC3	PHC3	PHC3
ENSG00000102743	SLC25A15	SLC25A15	SLC25A15
ENSG00000163320	CGGBP1	CGGBP1	CGGBP1
ENSG00000119138	KLF9	KLF9	KLF9
ENSG00000103034	NDRG4	NDRG4	NDRG4
ENSG00000185722	ANKFY1	ANKFY1	ANKFY1
ENSG00000119912	IDE	IDE	IDE
ENSG00000103044	HAS3	HAS3	HAS3
ENSG00000086544	ITPKC	ITPKC	ITPKC
ENSG00000132155	RAF1	RAF1	RAF1
ENSG00000108797	CNTNAP1	CNTNAP1	CNTNAP1
ENSG00000115226	FNDC4	FNDC4	FNDC4
ENSG00000188647	PTAR1	PTAR1	PTAR1
ENSG00000198300	PEG3	PEG3	PEG3
ENSG00000166159	LRTM2	LRTM2	LRTM2
ENSG00000115977	AAK1	AAK1	AAK1
ENSG00000138757	G3BP2	G3BP2	G3BP2
ENSG00000108443	RPS6KB1	RPS6KB1	RPS6KB1
ENSG00000131149	KIAA0182	KIAA0182	KIAA0182
ENSG00000259399	TGIF2-C20ORF24	TGIF2-C20ORF24	TGIF2-C20ORF24
ENSG00000090863	GLG1	GLG1	GLG1
ENSG00000125351	UPF3B	UPF3B	UPF3B
ENSG00000125266	EFNB2	EFNB2	EFNB2
ENSG00000174804	FZD4	FZD4	FZD4
ENSG00000008256	CYTH3	CYTH3	CYTH3
ENSG00000131242	RAB11FIP4	RAB11FIP4	RAB11FIP4
ENSG00000121749	TBC1D15	TBC1D15	TBC1D15
ENSG00000163539	CLASP2	CLASP2	CLASP2
ENSG00000125246	CLYBL	CLYBL	CLYBL
ENSG00000178209	PLEC	PLEC	PLEC
ENSG00000178409	BEND3	BEND3	BEND3
ENSG00000105855	ITGB8	ITGB8	ITGB8
ENSG00000171435	KSR2	KSR2	KSR2
ENSG00000171552	BCL2L1	BCL2L1	BCL2L1
ENSG00000162409	PRKAA2	PRKAA2	PRKAA2
ENSG00000005379	BZRAP1	BZRAP1	BZRAP1
ENSG00000171456	ASXL1	ASXL1	ASXL1
ENSG00000170471	RALGAPB	RALGAPB	RALGAPB
ENSG00000145349	CAMK2D	CAMK2D	CAMK2D
ENSG00000134198	TSPAN2	TSPAN2	TSPAN2
ENSG00000134146	ATPBD4	ATPBD4	ATPBD4
ENSG00000145920	CPLX2	CPLX2	CPLX2
ENSG00000196588	MKL1	MKL1	MKL1
ENSG00000170485	NPAS2	NPAS2	NPAS2
ENSG00000182667	NTM	NTM	NTM
ENSG00000175161	CADM2	CADM2	CADM2
ENSG00000124789	NUP153	NUP153	NUP153
ENSG00000243444	PALM2	PALM2	PALM2
ENSG00000110693	SOX6	SOX6	SOX6
ENSG00000185344	ATP6V0A2	ATP6V0A2	ATP6V0A2
ENSG00000154845	PPP4R1	PPP4R1	PPP4R1
ENSG00000116497	S100PBP	S100PBP	S100PBP
ENSG00000137869	CYP19A1	CYP19A1	CYP19A1
ENSG00000184203	PPP1R2	PPP1R2	PPP1R2
ENSG00000147162	OGT	OGT	OGT
ENSG00000006432	MAP3K9	MAP3K9	MAP3K9
ENSG00000073670	ADAM11	ADAM11	ADAM11
ENSG00000006459	JHDM1D	JHDM1D	JHDM1D
ENSG00000166266	CUL5	CUL5	CUL5
ENSG00000186480	INSIG1	INSIG1	INSIG1
ENSG00000172667	ZMAT3	ZMAT3	ZMAT3
ENSG00000115266	APC2	APC2	APC2
ENSG00000198700	IPO9	IPO9	IPO9
ENSG00000163513	TGFBR2	TGFBR2	TGFBR2
ENSG00000184271	POU6F1	POU6F1	POU6F1
ENSG00000198216	CACNA1E	CACNA1E	CACNA1E
ENSG00000158286	RNF207	RNF207	RNF207
ENSG00000162105	SHANK2	SHANK2	SHANK2
ENSG00000162104	ADCY9	ADCY9	ADCY9
ENSG00000151413	NUBPL	NUBPL	NUBPL
ENSG00000077274	CAPN6	CAPN6	CAPN6
ENSG00000198478	SH3BGRL2	SH3BGRL2	SH3BGRL2
ENSG00000139687	RB1	RB1	RB1
ENSG00000188559	RALGAPA2	RALGAPA2	RALGAPA2
ENSG00000162927	PUS10	PUS10	PUS10
ENSG00000115808	STRN	STRN	STRN
ENSG00000260873	SNTB2	SNTB2	SNTB2
ENSG00000125848	FLRT3	FLRT3	FLRT3
ENSG00000198586	TLK1	TLK1	TLK1
ENSG00000164100	NDST3	NDST3	NDST3
ENSG00000116199	FAM20B	FAM20B	FAM20B
ENSG00000186815	TPCN1	TPCN1	TPCN1
ENSG00000142784	WDTC1	WDTC1	WDTC1
ENSG00000137878	GCOM1	GCOM1	GCOM1
ENSG00000188312	CENPP	CENPP	CENPP
ENSG00000119318	RAD23B	RAD23B	RAD23B
ENSG00000131467	PSME3	PSME3	PSME3
ENSG00000166501	PRKCB	PRKCB	PRKCB
ENSG00000086232	EIF2AK1	EIF2AK1	EIF2AK1
ENSG00000113889	KNG1	KNG1	KNG1
ENSG00000086200	IPO11	IPO11	IPO11
ENSG00000108179	PPIF	PPIF	PPIF
ENSG00000108175	ZMIZ1	ZMIZ1	ZMIZ1
ENSG00000175175	PPM1E	PPM1E	PPM1E
ENSG00000186868	MAPT	MAPT	MAPT
ENSG00000160199	PKNOX1	PKNOX1	PKNOX1
ENSG00000062650	WAPAL	WAPAL	WAPAL
ENSG00000101346	POFUT1	POFUT1	POFUT1
ENSG00000176624	MEX3C	MEX3C	MEX3C
ENSG00000139910	NOVA1	NOVA1	NOVA1
ENSG00000165434	PGM2L1	PGM2L1	PGM2L1
ENSG00000179456	ZNF238	ZNF238	ZNF238
ENSG00000179119	SPTY2D1	SPTY2D1	SPTY2D1
ENSG00000162706	CADM3	CADM3	CADM3
ENSG00000103342	GSPT1	GSPT1	GSPT1
ENSG00000176853	FAM91A1	FAM91A1	FAM91A1
ENSG00000075891	PAX2	PAX2	PAX2
ENSG00000169116	PARM1	PARM1	PARM1
ENSG00000170852	KBTBD2	KBTBD2	KBTBD2
ENSG00000159784	FAM131B	FAM131B	FAM131B
ENSG00000103365	GGA2	GGA2	GGA2
ENSG00000144229	THSD7B	THSD7B	THSD7B
ENSG00000254726	MEX3A	MEX3A	MEX3A
ENSG00000260283	CNP	CNP	CNP
ENSG00000160216	AGPAT3	AGPAT3	AGPAT3
ENSG00000139697	SBNO1	SBNO1	SBNO1
ENSG00000072071	LPHN1	LPHN1	LPHN1
ENSG00000187122	SLIT1	SLIT1	SLIT1
ENSG00000104671	DCTN6	DCTN6	DCTN6
ENSG00000151090	THRB	THRB	THRB
ENSG00000165659	DACH1	DACH1	DACH1
ENSG00000143324	XPR1	XPR1	XPR1
ENSG00000140262	TCF12	TCF12	TCF12
ENSG00000140265	ZSCAN29	ZSCAN29	ZSCAN29
ENSG00000073150	PANX2	PANX2	PANX2
ENSG00000262577	ALG9	ALG9	ALG9
ENSG00000100003	SEC14L2	SEC14L2	SEC14L2
ENSG00000109332	UBE2D3	UBE2D3	UBE2D3
ENSG00000143067	ZNF697	ZNF697	ZNF697
ENSG00000100330	MTMR3	MTMR3	MTMR3
ENSG00000169047	IRS1	IRS1	IRS1
ENSG00000169085	C8orf46	C8orf46	C8orf46
ENSG00000144228	SPOPL	SPOPL	SPOPL
ENSG00000143322	ABL2	ABL2	ABL2
ENSG00000119547	ONECUT2	ONECUT2	ONECUT2
ENSG00000119508	NR4A3	NR4A3	NR4A3
ENSG00000179454	KLHL28	KLHL28	KLHL28
ENSG00000166923	GREM1	GREM1	GREM1
ENSG00000139209	SLC38A4	SLC38A4	SLC38A4
ENSG00000103495	MAZ	MAZ	MAZ
ENSG00000168813	ZNF507	ZNF507	ZNF507
ENSG00000176697	BDNF	BDNF	BDNF
ENSG00000179388	EGR3	EGR3	EGR3
ENSG00000106809	OGN	OGN	OGN
ENSG00000106799	TGFBR1	TGFBR1	TGFBR1
ENSG00000060656	PTPRU	PTPRU	PTPRU
ENSG00000160691	SHC1	SHC1	SHC1
ENSG00000169946	ZFPM2	ZFPM2	ZFPM2
ENSG00000113558	SKP1	SKP1	SKP1
ENSG00000109819	PPARGC1A	PPARGC1A	PPARGC1A
ENSG00000169926	KLF13	KLF13	KLF13
ENSG00000139289	PHLDA1	PHLDA1	PHLDA1
ENSG00000152332	UHMK1	UHMK1	UHMK1
ENSG00000186318	BACE1	BACE1	BACE1
ENSG00000151474	FRMD4A	FRMD4A	FRMD4A
ENSG00000186487	MYT1L	MYT1L	MYT1L
ENSG00000186591	UBE2H	UBE2H	UBE2H
ENSG00000152409	JMY	JMY	JMY
ENSG00000103056	SMPD3	SMPD3	SMPD3
ENSG00000225830	ERCC6	ERCC6	ERCC6
ENSG00000109787	KLF3	KLF3	KLF3
ENSG00000186432	KPNA4	KPNA4	KPNA4
ENSG00000186409	CCDC30	CCDC30	CCDC30
ENSG00000090975	PITPNM2	PITPNM2	PITPNM2
ENSG00000104517	UBR5	UBR5	UBR5
ENSG00000095539	SEMA4G	SEMA4G	SEMA4G
ENSG00000114416	FXR1	FXR1	FXR1
ENSG00000130590	SAMD10	SAMD10	SAMD10
ENSG00000111880	RNGTT	RNGTT	RNGTT
ENSG00000153250	RBMS1	RBMS1	RBMS1
ENSG00000161533	ACOX1	ACOX1	ACOX1
ENSG00000151233	GXYLT1	GXYLT1	GXYLT1
ENSG00000186660	ZFP91	ZFP91	ZFP91
ENSG00000213585	VDAC1	VDAC1	VDAC1
ENSG00000186522	2010-09-01	2010-09-01	2010-09-01
ENSG00000136026	CKAP4	CKAP4	CKAP4
ENSG00000075340	ADD2	ADD2	ADD2
ENSG00000170579	DLGAP1	DLGAP1	DLGAP1
ENSG00000113448	PDE4D	PDE4D	PDE4D
ENSG00000213533	TMEM110	TMEM110	TMEM110
ENSG00000138279	ANXA7	ANXA7	ANXA7
ENSG00000141150	RASL10B	RASL10B	RASL10B
ENSG00000162599	NFIA	NFIA	NFIA
ENSG00000156284	CLDN8	CLDN8	CLDN8
ENSG00000169554	ZEB2	ZEB2	ZEB2
ENSG00000119661	DNAL1	DNAL1	DNAL1
ENSG00000174306	ZHX3	ZHX3	ZHX3
ENSG00000111728	ST8SIA1	ST8SIA1	ST8SIA1
ENSG00000114648	KLHL18	KLHL18	KLHL18
ENSG00000186479	RGS7BP	RGS7BP	RGS7BP
ENSG00000157554	ERG	ERG	ERG
ENSG00000078747	ITCH	ITCH	ITCH
ENSG00000055208	TAB2	TAB2	TAB2
ENSG00000118496	FBXO30	FBXO30	FBXO30
ENSG00000163328	GPR155	GPR155	GPR155
ENSG00000144567	FAM134A	FAM134A	FAM134A
ENSG00000154274	C4orf19	C4orf19	C4orf19
ENSG00000099617	EFNA2	EFNA2	EFNA2
ENSG00000185591	SP1	SP1	SP1
ENSG00000144668	ITGA9	ITGA9	ITGA9
ENSG00000144677	CTDSPL	CTDSPL	CTDSPL
ENSG00000114030	KPNA1	KPNA1	KPNA1
ENSG00000170260	ZNF212	ZNF212	ZNF212
ENSG00000151612	ZNF827	ZNF827	ZNF827
ENSG00000134853	PDGFRA	PDGFRA	PDGFRA
ENSG00000137872	SEMA6D	SEMA6D	SEMA6D
ENSG00000136237	RAPGEF5	RAPGEF5	RAPGEF5
ENSG00000163125	RPRD2	RPRD2	RPRD2
ENSG00000159459	UBR1	UBR1	UBR1
ENSG00000100647	KIAA0247	KIAA0247	KIAA0247
ENSG00000144893	MED12L	MED12L	MED12L
ENSG00000163251	FZD5	FZD5	FZD5
ENSG00000138443	ABI2	ABI2	ABI2
ENSG00000016082	ISL1	ISL1	ISL1
ENSG00000151893	C10orf46	C10orf46	C10orf46
ENSG00000187231	SESTD1	SESTD1	SESTD1
ENSG00000176390	CRLF3	CRLF3	CRLF3
ENSG00000144909	OSBPL11	OSBPL11	OSBPL11
ENSG00000154380	ENAH	ENAH	ENAH
ENSG00000066084	DIP2B	DIP2B	DIP2B
ENSG00000018510	AGPS	AGPS	AGPS
ENSG00000163848	ZNF148	ZNF148	ZNF148
ENSG00000173611	SCAI	SCAI	SCAI
ENSG00000115084	SLC35F5	SLC35F5	SLC35F5
ENSG00000070087	PFN2	PFN2	PFN2
ENSG00000123119	NECAB1	NECAB1	NECAB1
ENSG00000198795	ZNF521	ZNF521	ZNF521
ENSG00000115306	SPTBN1	SPTBN1	SPTBN1
ENSG00000123124	WWP1	WWP1	WWP1
ENSG00000181690	PLAG1	PLAG1	PLAG1
ENSG00000107263	RAPGEF1	RAPGEF1	RAPGEF1
ENSG00000198668	CALM1	CALM1	CALM1
ENSG00000205765	C5orf51	C5orf51	C5orf51
ENSG00000164902	PHAX	PHAX	PHAX
ENSG00000144642	RBMS3	RBMS3	RBMS3
ENSG00000144057	ST6GAL2	ST6GAL2	ST6GAL2
ENSG00000197851	FLJ42280	FLJ42280	FLJ42280
ENSG00000186918	ZNF395	ZNF395	ZNF395
ENSG00000118946	PCDH17	PCDH17	PCDH17
ENSG00000163013	FBXO41	FBXO41	FBXO41
ENSG00000169862	CTNND2	CTNND2	CTNND2
ENSG00000184588	PDE4B	PDE4B	PDE4B
ENSG00000139278	GLIPR1	GLIPR1	GLIPR1
ENSG00000151320	AKAP6	AKAP6	AKAP6
ENSG00000151322	NPAS3	NPAS3	NPAS3
ENSG00000144791	LIMD1	LIMD1	LIMD1
ENSG00000099954	CECR2	CECR2	CECR2
ENSG00000070018	LRP6	LRP6	LRP6
ENSG00000071626	DAZAP1	DAZAP1	DAZAP1
ENSG00000197024	ZNF398	ZNF398	ZNF398
ENSG00000164684	ZNF704	ZNF704	ZNF704
ENSG00000111262	KCNA1	KCNA1	KCNA1
ENSG00000114331	ACAP2	ACAP2	ACAP2
ENSG00000113719	ERGIC1	ERGIC1	ERGIC1
ENSG00000149575	SCN2B	SCN2B	SCN2B
ENSG00000100614	PPM1A	PPM1A	PPM1A
ENSG00000100060	MFNG	MFNG	MFNG
ENSG00000140443	IGF1R	IGF1R	IGF1R
ENSG00000119402	FBXW2	FBXW2	FBXW2
ENSG00000119403	PHF19	PHF19	PHF19
ENSG00000172466	ZNF24	ZNF24	ZNF24
ENSG00000206052	DOK6	DOK6	DOK6
ENSG00000116604	MEF2D	MEF2D	MEF2D
ENSG00000100354	TNRC6B	TNRC6B	TNRC6B
ENSG00000187605	TET3	TET3	TET3
ENSG00000100422	CERK	CERK	CERK
ENSG00000169155	ZBTB43	ZBTB43	ZBTB43
ENSG00000130749	ZC3H4	ZC3H4	ZC3H4
ENSG00000137449	CPEB2	CPEB2	CPEB2
ENSG00000158195	WASF2	WASF2	WASF2
ENSG00000062725	APPBP2	APPBP2	APPBP2
ENSG00000068366	ACSL4	ACSL4	ACSL4
ENSG00000135373	EHF	EHF	EHF
ENSG00000180357	ZNF609	ZNF609	ZNF609
ENSG00000163637	PRICKLE2	PRICKLE2	PRICKLE2
ENSG00000135316	SYNCRIP	SYNCRIP	SYNCRIP
ENSG00000154127	UBASH3B	UBASH3B	UBASH3B
ENSG00000163635	ATXN7	ATXN7	ATXN7
ENSG00000143195	ILDR2	ILDR2	ILDR2
ENSG00000176953	NFATC2IP	NFATC2IP	NFATC2IP
ENSG00000163624	CDS1	CDS1	CDS1
ENSG00000143190	POU2F1	POU2F1	POU2F1
ENSG00000170004	CHD3	CHD3	CHD3
ENSG00000114933	INO80D	INO80D	INO80D
ENSG00000186716	BCR	BCR	BCR
ENSG00000085433	WDR47	WDR47	WDR47
ENSG00000114554	PLXNA1	PLXNA1	PLXNA1
ENSG00000154122	ANKH	ANKH	ANKH
ENSG00000099875	MKNK2	MKNK2	MKNK2
ENSG00000133065	SLC41A1	SLC41A1	SLC41A1
ENSG00000136040	PLXNC1	PLXNC1	PLXNC1
ENSG00000164458	T	T	T
ENSG00000185950	IRS2	IRS2	IRS2
ENSG00000163376	KBTBD8	KBTBD8	KBTBD8
ENSG00000085185	BCORL1	BCORL1	BCORL1
ENSG00000141448	GATA6	GATA6	GATA6
ENSG00000129680	MAP7D3	MAP7D3	MAP7D3
ENSG00000136044	APPL2	APPL2	APPL2
ENSG00000085276	MECOM	MECOM	MECOM
ENSG00000144445	C2orf67	C2orf67	C2orf67
ENSG00000166897	ELFN2	ELFN2	ELFN2
ENSG00000184840	TMED9	TMED9	TMED9
ENSG00000222040	ADRA2B	ADRA2B	ADRA2B
ENSG00000074211	PPP2R2C	PPP2R2C	PPP2R2C
ENSG00000137478	FCHSD2	FCHSD2	FCHSD2

## Sheet: 1.4.1 BinaryGeneTermMatrix
NAME	ABL2	ACTC1	ADCY9	ANK1	APC2	ARHGEF12	ATP2B2	BCL2L1	BCR	BDNF	BRCA1	CACNB3	CACNB4	CALM1	CAMK2D	CAMK2G	CDS1	COL1A2	CREB5	CREBBP	CTNND1	CUL5	DDIT4	DPYSL2	EFNA2	EFNB2	EGFR	ELK1	EPHA3	ERBB4	ESR1	FBXW7	FGF11	FGF9	FZD3	FZD4	FZD5	GAB1	GLI3	GSK3B	HERC4	HSP90AA1	IGF1	IGF1R	IL10	INPP5J	IRS1	IRS2	ITCH
ErbB signaling pathway	1	0	0	0	0	0	0	0	0	0	0	0	0	0	1	1	0	0	0	0	0	0	0	0	0	0	1	1	0	1	0	0	0	0	0	0	0	1	0	1	0	0	0	0	0	0	0	0	0
Rap1 signaling pathway	0	0	1	0	0	0	0	0	0	0	0	0	0	1	0	0	0	0	0	0	1	0	0	0	1	0	1	0	0	0	0	0	1	1	0	0	0	0	0	0	0	0	1	1	0	0	0	0	0
HIF-1 signaling pathway	0	0	0	0	0	0	0	0	0	0	0	0	0	0	1	1	0	0	0	1	0	0	0	0	0	0	1	0	0	0	0	0	0	0	0	0	0	0	0	0	0	0	1	1	0	0	0	0	0
FoxO signaling pathway	0	0	0	0	0	0	0	0	0	0	0	0	0	0	0	0	0	0	0	1	0	0	0	0	0	0	1	0	0	0	0	0	0	0	0	0	0	0	0	0	0	0	1	1	1	0	1	1	0
Phosphatidylinositol signaling system	0	0	0	0	0	0	0	0	0	0	0	0	0	1	0	0	1	0	0	0	0	0	0	0	0	0	0	0	0	0	0	0	0	0	0	0	0	0	0	0	0	0	0	0	0	1	0	0	0
Ubiquitin mediated proteolysis	0	0	0	0	0	0	0	0	0	0	1	0	0	0	0	0	0	0	0	0	0	1	0	0	0	0	0	0	0	0	0	1	0	0	0	0	0	0	0	0	1	0	0	0	0	0	0	0	1
mTOR signaling pathway	0	0	0	0	0	0	0	0	0	0	0	0	0	0	0	0	0	0	0	0	0	0	1	0	0	0	0	0	0	0	0	0	0	0	0	0	0	0	0	0	0	0	1	0	0	0	1	0	0
PI3K-Akt signaling pathway	0	0	0	0	0	0	0	1	0	0	1	0	0	0	0	0	0	1	1	0	0	0	1	0	1	0	1	0	0	0	0	0	1	1	0	0	0	0	0	1	0	1	1	1	0	0	1	0	0
Adrenergic signaling in cardiomyocytes	0	1	1	0	0	0	1	0	0	0	0	1	1	1	1	1	0	0	1	0	0	0	0	0	0	0	0	0	0	0	0	0	0	0	0	0	0	0	0	0	0	0	0	0	0	0	0	0	0
Axon guidance	0	0	0	0	0	1	0	0	0	0	0	0	0	0	0	0	0	0	0	0	0	0	0	1	1	1	0	0	1	0	0	0	0	0	0	0	0	0	0	1	0	0	0	0	0	0	0	0	0
Adherens junction	0	0	0	0	0	0	0	0	0	0	0	0	0	0	0	0	0	0	0	1	1	0	0	0	0	0	1	0	0	0	0	0	0	0	0	0	0	0	0	0	0	0	0	1	0	0	0	0	0
Neurotrophin signaling pathway	0	0	0	0	0	0	0	0	0	1	0	0	0	1	1	1	0	0	0	0	0	0	0	0	0	0	0	0	0	0	0	0	0	0	0	0	0	1	0	1	0	0	0	0	0	0	1	0	0
Insulin signaling pathway	0	0	0	0	0	0	0	0	0	0	0	0	0	1	0	0	0	0	0	0	0	0	0	0	0	0	0	1	0	0	0	0	0	0	0	0	0	0	0	1	0	0	0	0	0	0	1	1	0
Estrogen signaling pathway	0	0	1	0	0	0	0	0	0	0	0	0	0	1	0	0	0	0	1	0	0	0	0	0	0	0	1	0	0	0	1	0	0	0	0	0	0	0	0	0	0	1	0	0	0	0	0	0	0
Melanogenesis	0	0	1	0	0	0	0	0	0	0	0	0	0	1	1	1	0	0	0	1	0	0	0	0	0	0	0	0	0	0	0	0	0	0	1	1	1	0	0	1	0	0	0	0	0	0	0	0	0
Pathways in cancer	0	0	0	0	1	0	0	1	1	0	0	0	0	0	0	0	0	0	0	1	0	0	0	0	0	0	1	0	0	0	0	0	1	1	1	1	1	0	1	1	0	1	1	1	0	0	0	0	0
Proteoglycans in cancer	0	0	0	1	0	1	0	0	0	0	0	0	0	0	1	1	0	0	0	0	0	0	0	0	0	0	1	1	0	1	1	0	1	1	1	1	1	1	0	0	0	0	1	1	0	0	0	0	0
Colorectal cancer	0	0	0	0	1	0	0	0	0	0	0	0	0	0	0	0	0	0	0	0	0	0	0	0	0	0	0	0	0	0	0	0	0	0	0	0	0	0	0	1	0	0	0	0	0	0	0	0	0
Pancreatic cancer	0	0	0	0	0	0	0	1	0	0	0	0	0	0	0	0	0	0	0	0	0	0	0	0	0	0	1	0	0	0	0	0	0	0	0	0	0	0	0	0	0	0	0	0	0	0	0	0	0
Endometrial cancer	0	0	0	0	1	0	0	0	0	0	0	0	0	0	0	0	0	0	0	0	0	0	0	0	0	0	1	1	0	0	0	0	0	0	0	0	0	0	0	1	0	0	0	0	0	0	0	0	0
Glioma	0	0	0	0	0	0	0	0	0	0	0	0	0	1	1	1	0	0	0	0	0	0	0	0	0	0	1	0	0	0	0	0	0	0	0	0	0	0	0	0	0	0	1	1	0	0	0	0	0
Prostate cancer	0	0	0	0	0	0	0	0	0	0	0	0	0	0	0	0	0	0	1	1	0	0	0	0	0	0	1	0	0	0	0	0	0	0	0	0	0	0	0	1	0	1	1	1	0	0	0	0	0
Melanoma	0	0	0	0	0	0	0	0	0	0	0	0	0	0	0	0	0	0	0	0	0	0	0	0	0	0	1	0	0	0	0	0	1	1	0	0	0	0	0	0	0	0	1	1	0	0	0	0	0
Chronic myeloid leukemia	0	0	0	0	0	0	0	1	1	0	0	0	0	0	0	0	0	0	0	0	0	0	0	0	0	0	0	0	0	0	0	0	0	0	0	0	0	0	0	0	0	0	0	0	0	0	0	0	0
Pathway enrichment
Gene ontology
[truncated: 73 more columns]

## Sheet: 1.4.2 EdgeAttributeTable
Edge1-Edge2	KappaScore
KEGG:04066 (term-term) KEGG:04012	0.44512381534698864
KEGG:04066 (term-term) KEGG:04015	0.30128044187798136
KEGG:04068 (term-term) KEGG:04066	0.3159977388355006
KEGG:04150 (term-term) KEGG:04066	0.41319107662463633
KEGG:04151 (term-term) KEGG:04015	0.30280151003377714
KEGG:04151 (term-term) KEGG:04150	0.37078905720099453
KEGG:04722 (term-term) KEGG:04012	0.5191073066340568
KEGG:04910 (term-term) KEGG:04012	0.4241522903033906
KEGG:04910 (term-term) KEGG:04150	0.39272271016311155
KEGG:04910 (term-term) KEGG:04722	0.47376051029283855
KEGG:04915 (term-term) KEGG:04012	0.35423615743829184
KEGG:04915 (term-term) KEGG:04015	0.3560404470463011
KEGG:04915 (term-term) KEGG:04070	0.3309988942130484
KEGG:04915 (term-term) KEGG:04261	0.39272271016311155
KEGG:04915 (term-term) KEGG:04722	0.33494988684125454
KEGG:04915 (term-term) KEGG:04910	0.31681304893350043
KEGG:05200 (term-term) KEGG:04068	0.34437086092715213
KEGG:05200 (term-term) KEGG:04151	0.3352826510721248
KEGG:05205 (term-term) KEGG:04012	0.5266503667481661
KEGG:05205 (term-term) KEGG:04015	0.3246028338342639
KEGG:05205 (term-term) KEGG:04066	0.44748858447488626
KEGG:05205 (term-term) KEGG:05200	0.4139344262295081
KEGG:05210 (term-term) KEGG:04012	0.31249999999999983
KEGG:05210 (term-term) KEGG:04068	0.49469964664310945
KEGG:05210 (term-term) KEGG:05200	0.42105263157894723
KEGG:05212 (term-term) KEGG:04066	0.33494988684125454
KEGG:05212 (term-term) KEGG:04068	0.5208650624428873
KEGG:05212 (term-term) KEGG:04915	0.31054131054131073
KEGG:05212 (term-term) KEGG:05200	0.4859813084112149
KEGG:05212 (term-term) KEGG:05210	0.6302521008403363
KEGG:05213 (term-term) KEGG:04012	0.5406226271829917
KEGG:05213 (term-term) KEGG:04068	0.30105334692490626
KEGG:05213 (term-term) KEGG:04722	0.33686518085495015
KEGG:05213 (term-term) KEGG:04910	0.40352112676056273
KEGG:05213 (term-term) KEGG:04915	0.4019769357495882
KEGG:05213 (term-term) KEGG:05210	0.6732673267326734
KEGG:05213 (term-term) KEGG:05212	0.4019769357495882
KEGG:05214 (term-term) KEGG:04012	0.5691162188410489
KEGG:05214 (term-term) KEGG:04015	0.46334463866423203
KEGG:05214 (term-term) KEGG:04066	0.5436832181018227
KEGG:05214 (term-term) KEGG:04068	0.35332541567695946
KEGG:05214 (term-term) KEGG:04070	0.31103202846975087
KEGG:05214 (term-term) KEGG:04722	0.4676304211187935
KEGG:05214 (term-term) KEGG:04915	0.4581467447468138
KEGG:05214 (term-term) KEGG:05200	0.3140877598152425
KEGG:05214 (term-term) KEGG:05205	0.42796715600895746
KEGG:05214 (term-term) KEGG:05212	0.3747847054770926
KEGG:05214 (term-term) KEGG:05213	0.3785065191623866
KEGG:05215 (term-term) KEGG:04012	0.3150943396226416
KEGG:05215 (term-term) KEGG:04015	0.3188331627430909
KEGG:05215 (term-term) KEGG:04066	0.44512381534698864
KEGG:05215 (term-term) KEGG:04068	0.4042861280046337
KEGG:05215 (term-term) KEGG:04151	0.44092409240924096
KEGG:05215 (term-term) KEGG:04915	0.4349566377585056
KEGG:05215 (term-term) KEGG:05200	0.49771689497716914
KEGG:05215 (term-term) KEGG:05210	0.39843749999999956
KEGG:05215 (term-term) KEGG:05212	0.4349566377585056
KEGG:05215 (term-term) KEGG:05213	0.5406226271829917
KEGG:05215 (term-term) KEGG:05214	0.5691162188410489
KEGG:05218 (term-term) KEGG:04012	0.31249999999999983
KEGG:05218 (term-term) KEGG:04015	0.5304878048780487
KEGG:05218 (term-term) KEGG:04066	0.3773584905660374
KEGG:05218 (term-term) KEGG:04068	0.4169611307420496
KEGG:05218 (term-term) KEGG:04151	0.4092071611253196
KEGG:05218 (term-term) KEGG:04915	0.35294117647058865
KEGG:05218 (term-term) KEGG:05200	0.42105263157894723
KEGG:05218 (term-term) KEGG:05205	0.4277456647398843
KEGG:05218 (term-term) KEGG:05212	0.44537815126050473
KEGG:05218 (term-term) KEGG:05213	0.4554455445544552
KEGG:05218 (term-term) KEGG:05214	0.6882591093117408
KEGG:05218 (term-term) KEGG:05215	0.6562499999999999
KEGG:05220 (term-term) KEGG:04068	0.42517814726840847
KEGG:05220 (term-term) KEGG:04722	0.3155248271527348
KEGG:05220 (term-term) KEGG:05200	0.46651270207852186
KEGG:05220 (term-term) KEGG:05210	0.5991902834008096
KEGG:05220 (term-term) KEGG:05212	0.7915949018256977
KEGG:05220 (term-term) KEGG:05214	0.3538050734312411
KEGG:05220 (term-term) KEGG:05215	0.3340887018452578
KEGG:05220 (term-term) KEGG:05218	0.33198380566801633

## Sheet: 1.4.3 FunctionalGroups
Function	Groups	Group Genes
Adherens junction	None2	CREBBP|CTNND1|EGFR|IGF1R|LEF1|PARD3|SMAD4|SSX2IP|TGFBR1|TGFBR2|VCL|WASF2|WASF3
Axon guidance	None1	ARHGEF12|DPYSL2|EFNA2|EFNB2|EPHA3|GSK3B|NRP1|NTNG1|PLXNA1|PLXNC1|ROBO1|SEMA4C|SEMA4G|SEMA6D|SLIT1
Glioma	Group0	ABL2|ACTC1|ADCY9|ANK1|APC2|ARHGEF12|ATP2B2|BCL2L1|BCR|BDNF|BRCA1|CACNB3|CACNB4|CALM1|CAMK2D|CAMK2G|CDS1|COL1A2|CREB5|CREBBP|CTNND1|DDIT4|EFNA2|EGFR|ELK1|ERBB4|ESR1|FGF11|FGF9|FZD3|FZD4|FZD5|GAB1|GLI3|GSK3B|HSP90AA1|IGF1|IGF1R|IL10|INPP5J|IRS1|IRS2|ITGA2|ITGB8|ITPKC|LEF1|MAGI1|MECOM|MKNK1|MKNK2|OCRL|PARD3|PARD6B|PDGFRA|PFN2|PI4K2A|PIK3CD|PIK3R1|PIK3R3|PIP5K1C|PLCB1|PPARGC1A|PPP2R2A|PPP2R2C|PPP2R5C…
Melanogenesis	None3	ADCY9|CALM1|CAMK2D|CAMK2G|CREBBP|FZD3|FZD4|FZD5|GSK3B|LEF1|PLCB1|PRKCB|RAF1
Ubiquitin mediated proteolysis	None0	BRCA1|CUL5|FBXW7|HERC4|ITCH|RCHY1|UBE2D3|UBE2G1|UBE2H|UBE2K|UBE2Z|UBE3A|UBR5|WWP1|WWP2|XIAP

## Sheet: 1.4.4 KappaScoreMatrix
NAME	ErbB signaling pathway	Rap1 signaling pathway	HIF-1 signaling pathway	FoxO signaling pathway	Phosphatidylinositol signaling system	Ubiquitin mediated proteolysis	mTOR signaling pathway	PI3K-Akt signaling pathway	Adrenergic signaling in cardiomyocytes	Axon guidance	Adherens junction	Neurotrophin signaling pathway	Insulin signaling pathway	Estrogen signaling pathway	Melanogenesis	Pathways in cancer	Proteoglycans in cancer	Colorectal cancer	Pancreatic cancer	Endometrial cancer	Glioma	Prostate cancer	Melanoma	Chronic myeloid leukemia
ErbB signaling pathway	1.0	0.19498464687819864	0.44512381534698864	0.19403417318273947	0.20915032679738563	-0.14674411494955666	0.27351567711807845	0.17469746974697464	0.2082093991671618	-0.06540880503144678	-0.04936624416277542	0.5191073066340568	0.4241522903033906	0.35423615743829184	0.27351567711807845	0.14611872146118712	0.5266503667481661	0.31249999999999983	0.27351567711807845	0.5406226271829917	0.5691162188410489	0.3150943396226416	0.31249999999999983	0.2557461961799937
Rap1 signaling pathway	0.19498464687819864	1.0	0.30128044187798136	0.2095330268570046	0.24436600597339153	-0.184785337685162	0.227248536455561	0.30280151003377714	0.1651059635288322	-0.11463664278403295	0.09845662586482157	0.17976399698719592	0.1651059635288322	0.3560404470463011	0.1628525811601916	0.2635983263598327	0.3246028338342639	0.12804878048780458	0.227248536455561	0.23019086176980913	0.46334463866423203	0.3188331627430909	0.5304878048780487	0.08452908948604242
HIF-1 signaling pathway	0.44512381534698864	0.30128044187798136	1.0	0.3159977388355006	0.19440745672436735	-0.15238095238095264	0.41319107662463633	0.26443768996960476	0.19309944911568588	-0.14674411494955666	0.10022631749110882	0.2797619047619051	0.2632647144099738	0.17846750727449043	0.17846750727449043	0.2799097065462752	0.44748858447488626	0.1283018867924532	0.33494988684125454	0.2484472049689438	0.5436832181018227	0.44512381534698864	0.3773584905660374	0.16341923318667534
FoxO signaling pathway	0.19403417318273947	0.2095330268570046	0.3159977388355006	1.0	0.09193245778611694	-0.1628038439796493	0.29972586049345096	0.2834179357021998	0.03146563621308325	-0.156385751520417	0.29972586049345096	0.17919728660260034	0.29864752967154307	0.22601279317697184	0.00487359122753543	0.34437086092715213	0.24076225888914712	0.49469964664310945	0.5208650624428873	0.30105334692490626	0.35332541567695946	0.4042861280046337	0.4169611307420496	0.42517814726840847
Phosphatidylinositol signaling system	0.20915032679738563	0.24436600597339153	0.19440745672436735	0.09193245778611694	1.0	-0.1278295605858857	0.24179874677478846	0.001375515818432135	0.2586262495969037	-0.12383900928792564	-0.1150018429782523	0.19440745672436735	0.18058690744920963	0.3309988942130484	0.15259859933652808	0.03782505910165516	0.09491875161207124	0.183406113537118	0.15259859933652808	0.2193548387096775	0.31103202846975087	0.12590299277605807	0.183406113537118	0.13879003558718908
Ubiquitin mediated proteolysis	-0.14674411494955666	-0.184785337685162	-0.15238095238095264	-0.1628038439796493	-0.1278295605858857	1.0	-0.13449725185903708	-0.15588363004776393	-0.15772687735575475	-0.14674411494955666	-0.13449725185903708	-0.15238095238095264	-0.15772687735575475	-0.13449725185903708	-0.13449725185903708	-0.16704288939051914	-0.19226147560682494	-0.12075471698113195	-0.13449725185903708	-0.10522469857508272	-0.14079195474544282	-0.14674411494955666	-0.12075471698113195	-0.14079195474544282
mTOR signaling pathway	0.27351567711807845	0.227248536455561	0.41319107662463633	0.29972586049345096	0.24179874677478846	-0.13449725185903708	1.0	0.37078905720099453	0.08908406524466736	-0.13008672448298925	-0.12037037037036981	0.17846750727449043	0.39272271016311155	0.1381766381766389	-0.03418803418803394	0.12616822429906555	0.2644376899696049	0.16806722689075648	0.22435897435897484	0.2026359143327848	0.2914226662073719	0.19279519679786483	0.2605042016806726	0.12469858766792999
PI3K-Akt signaling pathway	0.17469746974697464	0.30280151003377714	0.26443768996960476	0.2834179357021998	0.001375515818432135	-0.15588363004776393	0.37078905720099453	1.0	0.14441825583886886	-0.0915291529152911	-0.06692290300700916	0.1593573599652629	0.2481251339190057	0.20664707212299363	-0.06692290300700916	0.3352826510721248	0.272356935014549	0.12787723785166258	0.26136106714899415	0.2182340272792535	0.24442462087421976	0.44092409240924096	0.4092071611253196	0.13648528099910767
Adrenergic signaling in cardiomyocytes	0.2082093991671618	0.1651059635288322	0.19309944911568588	0.03146563621308325	0.2586262495969037	-0.15772687735575475	0.08908406524466736	0.14441825583886886	1.0	-0.15169541939321884	-0.13864491844416613	0.2632647144099738	0.11029411764705924	0.39272271016311155	0.24090338770388908	-0.08035714285714306	0.08506616257088845	0.11678832116788268	0.08908406524466736	0.14788732394366147	0.2980152671755727	0.13622843545508587	0.11678832116788268	0.07633587786259526
Axon guidance	-0.06540880503144678	-0.11463664278403295	-0.14674411494955666	-0.156385751520417	-0.12383900928792564	-0.14674411494955666	-0.13008672448298925	-0.0915291529152911	-0.15169541939321884	1.0	-0.13008672448298925	-0.07276062366248878	-0.07971445568114291	-0.13008672448298925	-0.04936624416277542	-0.15525114155251193	-0.12420537897310574	-0.03125000000000027	-0.13008672448298925	-0.010630220197419283	-0.13596633214632564	-0.06540880503144678	-0.11718750000000065	-0.13596633214632564
Adherens junction	-0.04936624416277542	0.09845662586482157	0.10022631749110882	0.29972586049345096	-0.1150018429782523	-0.13449725185903708	-0.12037037037036981	-0.06692290300700916	-0.13864491844416613	-0.13008672448298925	1.0	-0.13449725185903708	-0.13864491844416613	-0.03418803418803394	0.05199430199430193	0.17757009345794417	-0.04204660587639322	0.2605042016806726	0.22435897435897484	0.10296540362438263	0.04133654839820874	0.19279519679786483	0.07563025210084083	0.12469858766792999
Neurotrophin signaling pathway	0.5191073066340568	0.17976399698719592	0.2797619047619051	0.17919728660260034	0.19440745672436735	-0.15238095238095264	0.17846750727449043	0.1593573599652629	0.2632647144099738	-0.07276062366248878	-0.13449725185903708	1.0	0.47376051029283855	0.33494988684125454	0.256708697057872	0.08126410835214432	0.2148521989906277	0.29433962264150937	0.256708697057872	0.33686518085495015	0.4676304211187935	0.2971568327728528	0.2113207547169812	0.3155248271527348
Insulin signaling pathway	0.4241522903033906	0.1651059635288322	0.2632647144099738	0.29864752967154307	0.18058690744920963	-0.15772687735575475	0.39272271016311155	0.2481251339190057	0.11029411764705924	-0.07971445568114291	-0.13864491844416613	0.47376051029283855	1.0	0.31681304893350043	0.08908406524466736	0.01785714285714268	0.14224952741020774	0.27737226277372207	0.16499372647427824	0.40352112676056273	0.2980152671755727	0.2082093991671618	0.19708029197080262	0.22412213740458004
Estrogen signaling pathway	0.35423615743829184	0.3560404470463011	0.17846750727449043	0.22601279317697184	0.3309988942130484	-0.13449725185903708	0.1381766381766389	0.20664707212299363	0.39272271016311155	-0.13008672448298925	-0.03418803418803394	0.33494988684125454	0.31681304893350043	1.0	0.22435897435897484	0.12616822429906555	0.20314083080040524	0.2605042016806726	0.31054131054131073	0.4019769357495882	0.4581467447468138	0.4349566377585056	0.35294117647058865	0.2914226662073719
Melanogenesis	0.27351567711807845	0.1628525811601916	0.17846750727449043	0.00487359122753543	0.15259859933652808	-0.13449725185903708	-0.03418803418803394	-0.06692290300700916	0.24090338770388908	-0.04936624416277542	0.05199430199430193	0.256708697057872	0.08908406524466736	0.22435897435897484	1.0	0.22897196261682257	0.2644376899696049	0.16806722689075648	-0.03418803418803394	0.2026359143327848	0.2914226662073719	0.19279519679786483	-0.01680672268907482	-0.04202549087151195
Pathways in cancer	0.14611872146118712	0.2635983263598327	0.2799097065462752	0.34437086092715213	0.03782505910165516	-0.16704288939051914	0.12616822429906555	0.3352826510721248	-0.08035714285714306	-0.15525114155251193	0.17757009345794417	0.08126410835214432	0.01785714285714268	0.12616822429906555	0.22897196261682257	1.0	0.4139344262295081	0.42105263157894723	0.4859813084112149	0.29901960784313747	0.3140877598152425	0.49771689497716914	0.42105263157894723	0.46651270207852186
Proteoglycans in cancer	0.5266503667481661	0.3246028338342639	0.44748858447488626	0.24076225888914712	0.09491875161207124	-0.19226147560682494	0.2644376899696049	0.272356935014549	0.08506616257088845	-0.12420537897310574	-0.04204660587639322	0.2148521989906277	0.14224952741020774	0.20314083080040524	0.2644376899696049	0.4139344262295081	1.0	0.1734104046242774	0.2644376899696049	0.27347161572052364	0.42796715600895746	0.23080684596577009	0.4277456647398843	0.1268972381189347
Colorectal cancer	0.31249999999999983	0.12804878048780458	0.1283018867924532	0.49469964664310945	0.183406113537118	-0.12075471698113195	0.16806722689075648	0.12787723785166258	0.11678832116788268	-0.03125000000000027	0.2605042016806726	0.29433962264150937	0.27737226277372207	0.2605042016806726	0.16806722689075648	0.42105263157894723	0.1734104046242774	1.0	0.6302521008403363	0.6732673267326734	0.24291497975708456	0.39843749999999956	0.2999999999999999	0.5991902834008096
Pancreatic cancer	0.27351567711807845	0.227248536455561	0.33494988684125454	0.5208650624428873	0.15259859933652808	-0.13449725185903708	0.22435897435897484	0.26136106714899415	0.08908406524466736	-0.13008672448298925	0.22435897435897484	0.256708697057872	0.16499372647427824	0.31054131054131073	-0.03418803418803394	0.4859813084112149	0.2644376899696049	0.6302521008403363	1.0	0.4019769357495882	0.3747847054770926	0.4349566377585056	0.44537815126050473	0.7915949018256977
Endometrial cancer	0.5406226271829917	0.23019086176980913	0.2484472049689438	0.30105334692490626	0.2193548387096775	-0.10522469857508272	0.2026359143327848	0.2182340272792535	0.14788732394366147	-0.010630220197419283	0.10296540362438263	0.33686518085495015	0.40352112676056273	0.4019769357495882	0.2026359143327848	0.29901960784313747	0.27347161572052364	0.6732673267326734	0.4019769357495882	1.0	0.3785065191623866	0.5406226271829917	0.4554455445544552	0.2828921374950616
Glioma	0.5691162188410489	0.46334463866423203	0.5436832181018227	0.35332541567695946	0.31103202846975087	-0.14079195474544282	0.2914226662073719	0.24442462087421976	0.2980152671755727	-0.13596633214632564	0.04133654839820874	0.4676304211187935	0.2980152671755727	0.4581467447468138	0.2914226662073719	0.3140877598152425	0.42796715600895746	0.24291497975708456	0.3747847054770926	0.3785065191623866	1.0	0.5691162188410489	0.6882591093117408	0.3538050734312411
Prostate cancer	0.3150943396226416	0.3188331627430909	0.44512381534698864	0.4042861280046337	0.12590299277605807	-0.14674411494955666	0.19279519679786483	0.44092409240924096	0.13622843545508587	-0.06540880503144678	0.19279519679786483	0.2971568327728528	0.2082093991671618	0.4349566377585056	0.19279519679786483	0.49771689497716914	0.23080684596577009	0.39843749999999956	0.4349566377585056	0.5406226271829917	0.5691162188410489	1.0	0.6562499999999999	0.3340887018452578
Melanoma	0.31249999999999983	0.5304878048780487	0.3773584905660374	0.4169611307420496	0.183406113537118	-0.12075471698113195	0.2605042016806726	0.4092071611253196	0.11678832116788268	-0.11718750000000065	0.07563025210084083	0.2113207547169812	0.19708029197080262	0.35294117647058865	-0.01680672268907482	0.42105263157894723	0.4277456647398843	0.2999999999999999	0.44537815126050473	0.4554455445544552	0.6882591093117408	0.6562499999999999	1.0	0.33198380566801633
Chronic myeloid leukemia	0.2557461961799937	0.08452908948604242	0.16341923318667534	0.42517814726840847	0.13879003558718908	-0.14079195474544282	0.12469858766792999	0.13648528099910767	0.07633587786259526	-0.13596633214632564	0.12469858766792999	0.3155248271527348	0.22412213740458004	0.2914226662073719	-0.04202549087151195	0.46651270207852186	0.1268972381189347	0.5991902834008096	0.7915949018256977	0.2828921374950616	0.3538050734312411	0.3340887018452578	0.33198380566801633	1.0

## Sheet: 1.4.5 NodeAttributeTable
GOID	Ontology Source	GOTerm	GOLevels	GOGroups	Nr. Genes	% Associated Genes	Term PValue	Term PValue Corrected with Bonferroni step down	Group PValue	Group PValue Corrected with Bonferroni step down	Associated Genes Found	All Associated Genes	OverViewTerm
KEGG:04012	KEGG_21.03.2014	ErbB signaling pathway	[-1]	[Group0]	15	17045454	5.39885e+10	6.85654e+11	{Group0=6.681905499035529E-11}	{Group0=6.681905499035529E-11}	[ABL2, CAMK2D, CAMK2G, EGFR, ELK1, ERBB4, GAB1, GSK3B, PIK3CD, PIK3R1, PIK3R3, PRKCB, RAF1, RPS6KB1, SHC1]	[ABL1, ABL2, AKT1, AKT2, AKT3, ARAF, AREG, AREGB, BAD, BRAF, BTC, CAMK2A, CAMK2B, CAMK2D, CAMK2G, CBL, CBLB, CBLC, CDKN1A, CDKN1B, CRK, CRKL, EGF, EGFR, EIF4EBP1, ELK1, ERBB2, ERBB3, ERBB4, EREG, GAB1, GRB2, GSK3B, HBEGF, HRAS, JUN, KRAS, MAP2K1, MAP2K2, MAP2K4, MAP2K7, MAPK1, MAPK10, MAPK3, MAPK8, MAPK9, MTOR, MYC, NCK1, NCK2, NRAS, NRG1, NRG2, NRG3, NRG4, PAK1, PAK2, PAK3, PAK4, PAK6, PAK7, PIK…	FALSE
KEGG:04015	KEGG_21.03.2014	Rap1 signaling pathway	[-1]	[Group0]	23	10798122	5.41793e+10	0.006501516400138263	{Group0=6.681905499035529E-11}	{Group0=6.681905499035529E-11}	[ADCY9, CALM1, CTNND1, EFNA2, EGFR, FGF11, FGF9, IGF1, IGF1R, MAGI1, PARD3, PARD6B, PDGFRA, PFN2, PIK3CD, PIK3R1, PIK3R3, PLCB1, PRKCB, RAF1, RAPGEF1, RAPGEF5, VEGFA]	[ACTB, ACTG1, ADCY1, ADCY2, ADCY3, ADCY4, ADCY5, ADCY6, ADCY7, ADCY8, ADCY9, ADORA2A, ADORA2B, AKT1, AKT2, AKT3, ANGPT1, ANGPT2, ANGPT4, APBB1IP, ARAP1, ARAP2, ARAP3, BCAR1, BRAF, CALM1, CALM2, CALM3, CALML3, CALML5, CALML6, CDC42, CDH1, CNR1, CRK, CRKL, CSF1, CSF1R, CTNNB1, CTNND1, DOCK4, DRD2, EFNA1, EFNA2, EFNA3, EFNA4, EFNA5, EGF, EGFR, EPHA2, F2R, F2RL3, FARP2, FGF1, FGF10, FGF11, FGF12, FGF…	FALSE
KEGG:04066	KEGG_21.03.2014	HIF-1 signaling pathway	[-1]	[Group0]	16	15094339	1.32636e+11	0.0016446924839553544	{Group0=6.681905499035529E-11}	{Group0=6.681905499035529E-11}	[CAMK2D, CAMK2G, CREBBP, EGFR, IGF1, IGF1R, MKNK1, MKNK2, PIK3CD, PIK3R1, PIK3R3, PRKCB, RELA, RPS6KB1, TFRC, VEGFA]	[AKT1, AKT2, AKT3, ALDOA, ANGPT1, ANGPT2, ANGPT4, ARNT, BCL2, CAMK2A, CAMK2B, CAMK2D, CAMK2G, CDKN1A, CDKN1B, CREBBP, CUL2, CYBB, EDN1, EGF, EGFR, EGLN1, EGLN2, EGLN3, EIF4E, EIF4E1B, EIF4E2, EIF4EBP1, ENO1, ENO2, ENO3, EP300, EPO, ERBB2, FLT1, GAPDH, HIF1A, HK1, HK2, HK3, HKDC1, HMOX1, IFNG, IFNGR1, IFNGR2, IGF1, IGF1R, IL6, IL6R, INS, INSR, LDHA, LTBR, MAP2K1, MAP2K2, MAPK1, MAPK3, MKNK1, MKNK2…	FALSE
KEGG:04068	KEGG_21.03.2014	FoxO signaling pathway	[-1]	[Group0]	18	13533834	1.81144e+10	0.002191841398404585	{Group0=6.681905499035529E-11}	{Group0=6.681905499035529E-11}	[CREBBP, EGFR, IGF1, IGF1R, IL10, IRS1, IRS2, PIK3CD, PIK3R1, PIK3R3, PRKAA2, RAF1, SETD7, SGK1, SMAD4, TGFB2, TGFBR1, TGFBR2]	[AGAP2, AKT1, AKT2, AKT3, ARAF, ATG12, ATM, BCL2L11, BCL6, BNIP3, BRAF, C8orf44-SGK3, CAT, CCNB1, CCNB2, CCNB3, CCND1, CCND2, CCNG2, CDK2, CDKN1A, CDKN1B, CDKN2B, CDKN2D, CHUK, CREBBP, CSNK1E, EGF, EGFR, EP300, FASLG, FBXO25, FBXO32, FOXG1, FOXO1, FOXO3, FOXO4, FOXO6, G6PC, G6PC2, G6PC3, GABARAP, GABARAPL1, GABARAPL2, GADD45A, GADD45B, GADD45G, GRB2, GRM1, HOMER1, HOMER2, HOMER3, HRAS, IGF1, IGF1…	FALSE
KEGG:04070	KEGG_21.03.2014	Phosphatidylinositol signaling system	[-1]	[Group0]	12	14814815	1.93532e+11	0.022449737671739925	{Group0=6.681905499035529E-11}	{Group0=6.681905499035529E-11}	[CALM1, CDS1, INPP5J, ITPKC, OCRL, PI4K2A, PIK3CD, PIK3R1, PIK3R3, PIP5K1C, PLCB1, PRKCB]	[CALM1, CALM2, CALM3, CALML3, CALML5, CALML6, CDIPT, CDS1, CDS2, DGKA, DGKB, DGKD, DGKE, DGKG, DGKH, DGKI, DGKQ, DGKZ, IMPA1, IMPA2, IMPAD1, INPP1, INPP4A, INPP4B, INPP5A, INPP5B, INPP5D, INPP5E, INPP5J, INPP5K, INPPL1, IPPK, ITPK1, ITPKA, ITPKB, ITPKC, ITPR1, ITPR2, ITPR3, MTM1, OCRL, PI4K2A, PI4K2B, PI4KA, PI4KB, PIK3C2A, PIK3C2B, PIK3C2G, PIK3C3, PIK3CA, PIK3CB, PIK3CD, PIK3CG, PIK3R1, PIK3R2,…	FALSE
KEGG:04120	KEGG_21.03.2014	Ubiquitin mediated proteolysis	[-1]	[None]	16	11678832	3.09627e+12	0.03467820946412109	{None=NaN}	{None=NaN}	[BRCA1, CUL5, FBXW7, HERC4, ITCH, RCHY1, UBE2D3, UBE2G1, UBE2H, UBE2K, UBE2Z, UBE3A, UBR5, WWP1, WWP2, XIAP]	[AIRE, ANAPC1, ANAPC10, ANAPC11, ANAPC13, ANAPC2, ANAPC4, ANAPC5, ANAPC7, BIRC2, BIRC3, BIRC6, BIRC7, BIRC8, BRCA1, BTRC, CBL, CBLB, CBLC, CDC16, CDC20, CDC23, CDC26, CDC27, CDC34, CUL1, CUL2, CUL3, CUL4A, CUL4B, CUL5, CUL7, DDB1, DDB2, DET1, ERCC8, FANCL, FBXO2, FBXO4, FBXW11, FBXW7, FBXW8, FZR1, HERC1, HERC2, HERC3, HERC4, HUWE1, ITCH, KEAP1, KLHL13, KLHL9, MAP3K1, MDM2, MGRN1, MID1, NEDD4, NED…	TRUE
KEGG:04150	KEGG_21.03.2014	mTOR signaling pathway	[-1]	[Group0]	13	21666666	1.41391e+10	1.83808e+12	{Group0=6.681905499035529E-11}	{Group0=6.681905499035529E-11}	[DDIT4, IGF1, IRS1, PIK3CD, PIK3R1, PIK3R3, PRKAA2, PRKCB, RPS6KB1, RRAGB, TSC1, ULK2, VEGFA]	[AKT1, AKT1S1, AKT2, AKT3, BRAF, CAB39, CAB39L, DDIT4, EIF4B, EIF4E, EIF4E1B, EIF4E2, EIF4EBP1, HIF1A, IGF1, IKBKB, INS, IRS1, MAPK1, MAPK3, MLST8, MTOR, PDPK1, PIK3CA, PIK3CB, PIK3CD, PIK3CG, PIK3R1, PIK3R2, PIK3R3, PIK3R5, PRKAA1, PRKAA2, PRKCA, PRKCB, PRKCG, PTEN, RHEB, RICTOR, RPS6, RPS6KA1, RPS6KA2, RPS6KA3, RPS6KA6, RPS6KB1, RPS6KB2, RPTOR, RRAGA, RRAGB, RRAGC, RRAGD, STK11, STRADA, TNF, TS…	FALSE
KEGG:04151	KEGG_21.03.2014	PI3K-Akt signaling pathway	[-1]	[Group0]	30	867052	2.49891e+12	0.028487597746286532	{Group0=6.681905499035529E-11}	{Group0=6.681905499035529E-11}	[BCL2L1, BRCA1, COL1A2, CREB5, DDIT4, EFNA2, EGFR, FGF11, FGF9, GSK3B, HSP90AA1, IGF1, IGF1R, IRS1, ITGA2, ITGB8, PDGFRA, PIK3CD, PIK3R1, PIK3R3, PPP2R2A, PPP2R2C, PPP2R5C, PRKAA2, RAF1, RELA, RPS6KB1, SGK1, TSC1, VEGFA]	[AKT1, AKT2, AKT3, ANGPT1, ANGPT2, ANGPT4, ATF2, ATF4, ATF6B, BAD, BCL2, BCL2L1, BCL2L11, BRCA1, C8orf44-SGK3, CASP9, CCND1, CCND2, CCND3, CCNE1, CCNE2, CD19, CDC37, CDK2, CDK4, CDK6, CDKN1A, CDKN1B, CHAD, CHRM1, CHRM2, CHUK, COL11A1, COL11A2, COL1A1, COL1A2, COL24A1, COL27A1, COL2A1, COL3A1, COL4A1, COL4A2, COL4A3, COL4A4, COL4A5, COL4A6, COL5A1, COL5A2, COL5A3, COL6A1, COL6A2, COL6A3, COL6A6, C…	FALSE
KEGG:04261	KEGG_21.03.2014	Adrenergic signaling in cardiomyocytes	[-1]	[Group0]	17	11409396	2.67649e+11	0.03024436805440028	{Group0=6.681905499035529E-11}	{Group0=6.681905499035529E-11}	[ACTC1, ADCY9, ATP2B2, CACNB3, CACNB4, CALM1, CAMK2D, CAMK2G, CREB5, PIK3CD, PIK3R1, PIK3R3, PLCB1, PPP2R2A, PPP2R2C, PPP2R5C, SCN5A]	[ACTC1, ADCY1, ADCY2, ADCY3, ADCY4, ADCY5, ADCY6, ADCY7, ADCY8, ADCY9, ADRA1A, ADRA1B, ADRA1D, ADRB1, ADRB2, AGTR1, AGTR2, AKT1, AKT2, AKT3, ATF2, ATF4, ATF6B, ATP1A1, ATP1A2, ATP1A3, ATP1A4, ATP1B1, ATP1B2, ATP1B3, ATP1B4, ATP2A2, ATP2B1, ATP2B2, ATP2B3, ATP2B4, BCL2, CACNA1C, CACNA1D, CACNA1F, CACNA1S, CACNA2D1, CACNA2D2, CACNA2D3, CACNA2D4, CACNB1, CACNB2, CACNB3, CACNB4, CACNG1, CACNG2, CACNG…	FALSE
KEGG:04360	KEGG_21.03.2014	Axon guidance	[-1]	[None]	15	11811024	4.20934e+11	0.04588180304443258	{None=NaN}	{None=NaN}	[ARHGEF12, DPYSL2, EFNA2, EFNB2, EPHA3, GSK3B, NRP1, NTNG1, PLXNA1, PLXNC1, ROBO1, SEMA4C, SEMA4G, SEMA6D, SLIT1]	[ABL1, ABLIM1, ABLIM2, ABLIM3, ARHGEF12, CDC42, CDK5, CFL1, CFL2, CXCL12, CXCR4, DCC, DPYSL2, DPYSL5, EFNA1, EFNA2, EFNA3, EFNA4, EFNA5, EFNB1, EFNB2, EFNB3, EPHA1, EPHA2, EPHA3, EPHA4, EPHA5, EPHA6, EPHA7, EPHA8, EPHB1, EPHB2, EPHB3, EPHB4, EPHB6, FES, FYN, GNAI1, GNAI2, GNAI3, GSK3B, HRAS, ITGB1, KRAS, L1CAM, LIMK1, LIMK2, LRRC4, LRRC4C, MAPK1, MAPK3, MET, NCK1, NCK2, NFATC2, NFATC3, NFATC4, NG…	TRUE
KEGG:04520	KEGG_21.03.2014	Adherens junction	[-1]	[None]	13	1780822	1.40949e+11	0.0017336729669565768	{None=NaN}	{None=NaN}	[CREBBP, CTNND1, EGFR, IGF1R, LEF1, PARD3, SMAD4, SSX2IP, TGFBR1, TGFBR2, VCL, WASF2, WASF3]	[ACP1, ACTB, ACTG1, ACTN1, ACTN2, ACTN3, ACTN4, BAIAP2, CDC42, CDH1, CREBBP, CSNK2A1, CSNK2A2, CSNK2B, CTNNA1, CTNNA2, CTNNA3, CTNNB1, CTNND1, EGFR, EP300, ERBB2, FARP2, FER, FGFR1, FYN, IGF1R, INSR, IQGAP1, LEF1, LMO7, MAP3K7, MAPK1, MAPK3, MET, MLLT4, NLK, PARD3, PTPN1, PTPN6, PTPRB, PTPRF, PTPRJ, PTPRM, PVRL1, PVRL2, PVRL3, PVRL4, RAC1, RAC2, RAC3, RHOA, SMAD2, SMAD3, SMAD4, SNAI1, SNAI2, SORB…	TRUE
KEGG:04722	KEGG_21.03.2014	Neurotrophin signaling pathway	[-1]	[Group0]	16	13333333	6.38952e+10	0.007603528718074856	{Group0=6.681905499035529E-11}	{Group0=6.681905499035529E-11}	[BDNF, CALM1, CAMK2D, CAMK2G, GAB1, GSK3B, IRS1, PIK3CD, PIK3R1, PIK3R3, PSEN1, RAF1, RAPGEF1, RELA, SHC1, SORT1]	[ABL1, AKT1, AKT2, AKT3, ARHGDIA, ARHGDIB, ARHGDIG, ATF4, BAD, BAX, BCL2, BDNF, BRAF, CALM1, CALM2, CALM3, CALML3, CALML5, CALML6, CAMK2A, CAMK2B, CAMK2D, CAMK2G, CAMK4, CDC42, CRK, CRKL, FASLG, FOXO3, FRS2, GAB1, GRB2, GSK3B, HRAS, IKBKB, IRAK1, IRAK2, IRAK3, IRAK4, IRS1, JUN, KIDINS220, KRAS, MAGED1, MAP2K1, MAP2K2, MAP2K5, MAP2K7, MAP3K1, MAP3K3, MAP3K5, MAPK1, MAPK10, MAPK11, MAPK12, MAPK13, …	FALSE
KEGG:04910	KEGG_21.03.2014	Insulin signaling pathway	[-1]	[Group0]	17	12056738	1.36233e+12	0.015939266986864417	{Group0=6.681905499035529E-11}	{Group0=6.681905499035529E-11}	[CALM1, ELK1, GSK3B, IRS1, IRS2, MKNK1, MKNK2, PIK3CD, PIK3R1, PIK3R3, PPARGC1A, PRKAA2, RAF1, RAPGEF1, RPS6KB1, SHC1, TSC1]	[ACACA, ACACB, AKT1, AKT2, AKT3, ARAF, BAD, BRAF, CALM1, CALM2, CALM3, CALML3, CALML5, CALML6, CBL, CBLB, CBLC, CRK, CRKL, EIF4E, EIF4E1B, EIF4E2, EIF4EBP1, ELK1, EXOC7, FASN, FBP1, FBP2, FLOT1, FLOT2, FOXO1, G6PC, G6PC2, G6PC3, GCK, GRB2, GSK3B, GYS1, GYS2, HK1, HK2, HK3, HKDC1, HRAS, IKBKB, INPP5K, INPPL1, INS, INSR, IRS1, IRS2, IRS4, KRAS, LIPE, MAP2K1, MAP2K2, MAPK1, MAPK10, MAPK3, MAPK8, MAP…	FALSE
KEGG:04915	KEGG_21.03.2014	Estrogen signaling pathway	[-1]	[Group0]	13	13.0	3.99381e+11	0.0439319614375097	{Group0=6.681905499035529E-11}	{Group0=6.681905499035529E-11}	[ADCY9, CALM1, CREB5, EGFR, ESR1, HSP90AA1, PIK3CD, PIK3R1, PIK3R3, PLCB1, RAF1, SHC1, SP1]	[ADCY1, ADCY2, ADCY3, ADCY4, ADCY5, ADCY6, ADCY7, ADCY8, ADCY9, AKT1, AKT2, AKT3, ATF2, ATF4, ATF6B, CALM1, CALM2, CALM3, CALML3, CALML5, CALML6, CREB1, CREB3, CREB3L1, CREB3L2, CREB3L3, CREB3L4, CREB5, EGFR, ESR1, ESR2, FKBP4, FKBP5, FOS, GABBR1, GABBR2, GNAI1, GNAI2, GNAI3, GNAO1, GNAQ, GNAS, GPER1, GRB2, GRM1, HBEGF, HRAS, HSP90AA1, HSP90AB1, HSP90B1, HSPA1A, HSPA1B, HSPA1L, HSPA2, HSPA6, HSPA…	FALSE
KEGG:04916	KEGG_21.03.2014	Melanogenesis	[-1]	[None]	13	12871287	4.40653e+11	0.04759056321173965	{None=NaN}	{None=NaN}	[ADCY9, CALM1, CAMK2D, CAMK2G, CREBBP, FZD3, FZD4, FZD5, GSK3B, LEF1, PLCB1, PRKCB, RAF1]	[ADCY1, ADCY2, ADCY3, ADCY4, ADCY5, ADCY6, ADCY7, ADCY8, ADCY9, ASIP, CALM1, CALM2, CALM3, CALML3, CALML5, CALML6, CAMK2A, CAMK2B, CAMK2D, CAMK2G, CREB1, CREB3, CREB3L1, CREB3L2, CREB3L3, CREB3L4, CREBBP, CTNNB1, DCT, DVL1, DVL2, DVL3, EDN1, EDNRB, EP300, FZD1, FZD10, FZD2, FZD3, FZD4, FZD5, FZD6, FZD7, FZD8, FZD9, GNAI1, GNAI2, GNAI3, GNAO1, GNAQ, GNAS, GSK3B, HRAS, KIT, KITLG, KRAS, LEF1, MAP2K…	TRUE
KEGG:05200	KEGG_21.03.2014	Pathways in cancer	[-1]	[Group0]	33	10091743	5.41305e+09	6.82044e+11	{Group0=6.681905499035529E-11}	{Group0=6.681905499035529E-11}	[APC2, BCL2L1, BCR, CREBBP, EGFR, FGF11, FGF9, FZD3, FZD4, FZD5, GLI3, GSK3B, HSP90AA1, IGF1, IGF1R, ITGA2, LEF1, MECOM, PDGFRA, PIK3CD, PIK3R1, PIK3R3, PRKCB, RAF1, RB1, RELA, SMAD4, TGFB2, TGFBR1, TGFBR2, TRAF3, VEGFA, XIAP]	[ABL1, AKT1, AKT2, AKT3, APC, APC2, APPL1, AR, ARAF, ARNT, ARNT2, AXIN1, AXIN2, BAD, BAX, BCL2, BCL2L1, BCR, BID, BIRC2, BIRC3, BIRC5, BIRC7, BIRC8, BMP2, BMP4, BRAF, BRCA2, CASP3, CASP8, CASP9, CBL, CBLB, CBLC, CCDC6, CCNA1, CCND1, CCNE1, CCNE2, CDC42, CDH1, CDK2, CDK4, CDK6, CDKN1A, CDKN1B, CDKN2A, CDKN2B, CEBPA, CHUK, CKS1B, CKS2, COL4A1, COL4A2, COL4A3, COL4A4, COL4A5, COL4A6, CREBBP, CRK, CR…	FALSE
KEGG:05205	KEGG_21.03.2014	Proteoglycans in cancer	[-1]	[Group0]	25	11111111	1.55655e+11	0.0018989885678805934	{Group0=6.681905499035529E-11}	{Group0=6.681905499035529E-11}	[ANK1, ARHGEF12, CAMK2D, CAMK2G, EGFR, ELK1, ERBB4, ESR1, FGF11, FGF9, FZD3, FZD4, FZD5, GAB1, IGF1, IGF1R, ITGA2, PIK3CD, PIK3R1, PIK3R3, PRKCB, RAF1, RPS6KB1, TGFB2, VEGFA]	[ACTB, ACTG1, AKT1, AKT2, AKT3, ANK1, ANK2, ANK3, ARAF, ARHGEF1, ARHGEF12, BRAF, CAMK2A, CAMK2B, CAMK2D, CAMK2G, CASP3, CAV1, CAV2, CAV3, CBL, CBLB, CBLC, CCND1, CD44, CD63, CDC42, CDKN1A, COL21A1, CTNNB1, CTSL, CTTN, DCN, DDX5, DROSHA, EGFR, EIF4B, ELK1, ERBB2, ERBB3, ERBB4, ESR1, EZR, FAS, FASLG, FGF1, FGF10, FGF11, FGF12, FGF13, FGF14, FGF16, FGF17, FGF18, FGF19, FGF2, FGF20, FGF21, FGF22, FGF…	FALSE
KEGG:05210	KEGG_21.03.2014	Colorectal cancer	[-1]	[Group0]	11	17741936	6.73605e+10	0.007948544860632794	{Group0=6.681905499035529E-11}	{Group0=6.681905499035529E-11}	[APC2, GSK3B, LEF1, PIK3CD, PIK3R1, PIK3R3, RAF1, SMAD4, TGFB2, TGFBR1, TGFBR2]	[AKT1, AKT2, AKT3, APC, APC2, APPL1, ARAF, AXIN1, AXIN2, BAD, BAX, BCL2, BIRC5, BRAF, CASP3, CASP9, CCND1, CTNNB1, CYCS, DCC, FOS, GSK3B, JUN, KRAS, LEF1, MAP2K1, MAPK1, MAPK10, MAPK3, MAPK8, MAPK9, MLH1, MSH2, MSH3, MSH6, MYC, PIK3CA, PIK3CB, PIK3CD, PIK3CG, PIK3R1, PIK3R2, PIK3R3, PIK3R5, RAC1, RAC2, RAC3, RAF1, RALGDS, RHOA, SMAD2, SMAD3, SMAD4, TCF7, TCF7L1, TCF7L2, TGFB1, TGFB2, TGFB3, TGFBR…	FALSE
KEGG:05212	KEGG_21.03.2014	Pancreatic cancer	[-1]	[Group0]	13	1969697	4.40991e+09	5.64468e+11	{Group0=6.681905499035529E-11}	{Group0=6.681905499035529E-11}	[BCL2L1, EGFR, PIK3CD, PIK3R1, PIK3R3, RAF1, RB1, RELA, SMAD4, TGFB2, TGFBR1, TGFBR2, VEGFA]	[AKT1, AKT2, AKT3, ARAF, ARHGEF6, BAD, BCL2L1, BRAF, BRCA2, CASP9, CCND1, CDC42, CDK4, CDK6, CDKN2A, CHUK, E2F1, E2F2, E2F3, EGF, EGFR, ERBB2, IKBKB, IKBKG, JAK1, KRAS, MAP2K1, MAPK1, MAPK10, MAPK3, MAPK8, MAPK9, NFKB1, PIK3CA, PIK3CB, PIK3CD, PIK3CG, PIK3R1, PIK3R2, PIK3R3, PIK3R5, PLD1, RAC1, RAC2, RAC3, RAD51, RAF1, RALA, RALB, RALBP1, RALGDS, RB1, RELA, SMAD2, SMAD3, SMAD4, STAT1, STAT3, TGFA…	FALSE
KEGG:05213	KEGG_21.03.2014	Endometrial cancer	[-1]	[Group0]	9	17307692	3.7692e+11	0.041838112440216894	{Group0=6.681905499035529E-11}	{Group0=6.681905499035529E-11}	[APC2, EGFR, ELK1, GSK3B, LEF1, PIK3CD, PIK3R1, PIK3R3, RAF1]	[AKT1, AKT2, AKT3, APC, APC2, ARAF, AXIN1, AXIN2, BAD, BRAF, CASP9, CCND1, CDH1, CTNNA1, CTNNA2, CTNNA3, CTNNB1, EGF, EGFR, ELK1, ERBB2, FOXO3, GRB2, GSK3B, HRAS, ILK, KRAS, LEF1, MAP2K1, MAP2K2, MAPK1, MAPK3, MLH1, MYC, NRAS, PDPK1, PIK3CA, PIK3CB, PIK3CD, PIK3CG, PIK3R1, PIK3R2, PIK3R3, PIK3R5, PTEN, RAF1, SOS1, SOS2, TCF7, TCF7L1, TCF7L2, TP53]	FALSE
KEGG:05214	KEGG_21.03.2014	Glioma	[-1]	[Group0]	14	21538462	5.96679e+08	7.81649e+10	{Group0=6.681905499035529E-11}	{Group0=6.681905499035529E-11}	[CALM1, CAMK2D, CAMK2G, EGFR, IGF1, IGF1R, PDGFRA, PIK3CD, PIK3R1, PIK3R3, PRKCB, RAF1, RB1, SHC1]	[AKT1, AKT2, AKT3, ARAF, BRAF, CALM1, CALM2, CALM3, CALML3, CALML5, CALML6, CAMK2A, CAMK2B, CAMK2D, CAMK2G, CCND1, CDK4, CDK6, CDKN1A, CDKN2A, E2F1, E2F2, E2F3, EGF, EGFR, GRB2, HRAS, IGF1, IGF1R, KRAS, MAP2K1, MAP2K2, MAPK1, MAPK3, MDM2, MTOR, NRAS, PDGFA, PDGFB, PDGFRA, PDGFRB, PIK3CA, PIK3CB, PIK3CD, PIK3CG, PIK3R1, PIK3R2, PIK3R3, PIK3R5, PLCG1, PLCG2, PRKCA, PRKCB, PRKCG, PTEN, RAF1, RB1, SH…	TRUE
KEGG:05215	KEGG_21.03.2014	Prostate cancer	[-1]	[Group0]	15	16853933	6.23953e+09	7.79941e+10	{Group0=6.681905499035529E-11}	{Group0=6.681905499035529E-11}	[CREB5, CREBBP, EGFR, GSK3B, HSP90AA1, IGF1, IGF1R, LEF1, PDGFRA, PIK3CD, PIK3R1, PIK3R3, RAF1, RB1, RELA]	[AKT1, AKT2, AKT3, AR, ARAF, ATF4, BAD, BCL2, BRAF, CASP9, CCND1, CCNE1, CCNE2, CDK2, CDKN1A, CDKN1B, CHUK, CREB1, CREB3, CREB3L1, CREB3L2, CREB3L3, CREB3L4, CREB5, CREBBP, CTNNB1, E2F1, E2F2, E2F3, EGF, EGFR, EP300, ERBB2, FGFR1, FGFR2, FOXO1, GRB2, GSK3B, GSTP1, HRAS, HSP90AA1, HSP90AB1, HSP90B1, IGF1, IGF1R, IKBKB, IKBKG, INS, INSRR, KLK3, KRAS, LEF1, MAP2K1, MAP2K2, MAPK1, MAPK3, MDM2, MTOR, …	FALSE
KEGG:05218	KEGG_21.03.2014	Melanoma	[-1]	[Group0]	11	15492958	2.38448e+12	0.027421484569748696	{Group0=6.681905499035529E-11}	{Group0=6.681905499035529E-11}	[EGFR, FGF11, FGF9, IGF1, IGF1R, PDGFRA, PIK3CD, PIK3R1, PIK3R3, RAF1, RB1]	[AKT1, AKT2, AKT3, ARAF, BAD, BRAF, CCND1, CDH1, CDK4, CDK6, CDKN1A, CDKN2A, E2F1, E2F2, E2F3, EGF, EGFR, FGF1, FGF10, FGF11, FGF12, FGF13, FGF14, FGF16, FGF17, FGF18, FGF19, FGF2, FGF20, FGF21, FGF22, FGF23, FGF3, FGF4, FGF5, FGF6, FGF7, FGF8, FGF9, FGFR1, HGF, HRAS, IGF1, IGF1R, KRAS, MAP2K1, MAP2K2, MAPK1, MAPK3, MDM2, MET, MITF, NRAS, PDGFA, PDGFB, PDGFC, PDGFD, PDGFRA, PDGFRB, PIK3CA, PIK3CB…	FALSE
KEGG:05220	KEGG_21.03.2014	Chronic myeloid leukemia	[-1]	[Group0]	14	19178082	2.63049e+09	3.39334e+11	{Group0=6.681905499035529E-11}	{Group0=6.681905499035529E-11}	[BCL2L1, BCR, MECOM, PIK3CD, PIK3R1, PIK3R3, RAF1, RB1, RELA, SHC1, SMAD4, TGFB2, TGFBR1, TGFBR2]	[ABL1, AKT1, AKT2, AKT3, ARAF, BAD, BCL2L1, BCR, BRAF, CBL, CBLB, CBLC, CCND1, CDK4, CDK6, CDKN1A, CDKN1B, CDKN2A, CHUK, CRK, CRKL, CTBP1, CTBP2, E2F1, E2F2, E2F3, GAB2, GRB2, HDAC1, HDAC2, HRAS, IKBKB, IKBKG, KRAS, MAP2K1, MAP2K2, MAPK1, MAPK3, MDM2, MECOM, MYC, NFKB1, NFKBIA, NRAS, PIK3CA, PIK3CB, PIK3CD, PIK3CG, PIK3R1, PIK3R2, PIK3R3, PIK3R5, PTPN11, RAF1, RB1, RELA, RUNX1, SHC1, SHC2, SHC3, …	FALSE

## Sheet: 1.4.6 ClueGoLog
Selection Citeria:
Statistical Test Used = Enrichment (Right-sided hypergeometric test)
Correction Method Used = Bonferroni step down
Min GO Level = 3
Max GO Level = 8
All GO Levels = false
Cluster #1
Sample File Name = Network selection: Merged Network (Insect) default network
Number of Genes = 3
Get All Genes = false
Min Percentage = 4.0
Get All Percentage = false
GO Fusion = false
GO Group = true
Kappa Score Threshold = 0.3
Over View Term = SmallestPValue
Group By Kappa Statistics = true
Initial Group Size = 2
Sharing Group Percentage = 50.0
ClueGO Log:
### All Results were created with ClueGO v2.1.4 ###
Identifier types used: [EnsemblGeneID]
Evidence Codes used: [All]
#Genes in KEGG_21.03.2014 : 6732
#All unique Genes: 6732
Total # of Genes from Cluster#1 782, with 0 (0,0%) missing!
#All Genes found from initial Cluster#1 (782.0): 296.0 (37,85%)
#All Genes found from 1 initial Cluster(s) (782.0): 296 (37,85%)
#Genes found from all Clusters after selection: 268 (34,27%)
KappaScore Grouping:
Iteration: 0 with 13 groups
Iteration: 1 with 13 groups
Final KappaScore groups = 1
# Terms not grouped = 4
#GO All Terms Specific for Cluster #1: 24
#GO Terms: 24
#GO Term Connections: 39
List of missing Genes:
Cluster #1

[truncated: 9 more sheets: 2.1, 2.2, 2.3, 2.4.1, 2.4.2, 2.4.3, 2.4.4, 2.4.5, 2.4.6]
